# Supplementary material for: Withering and Fermentation Affect the Transformation and Accumulation of Key Metabolites in Rougui (Camellia sinensis) for the Formation of Special Taste Characteristics
Source: Foods. 2024 Dec 8;13(23):3955. doi: 10.3390/foods13233955 (PMC11640889; doi:10.3390/foods13233955)
Supplement: Supplementary file 1 [file foods-13-03955-s001.zip]

Archive with 1 entries (1 files):
- foods-3321258-supplementary Table S1.xlsx
