# Supplementary material for: Withering and Fermentation Affect the Transformation and Accumulation of Key Metabolites in Rougui (Camellia sinensis) for the Formation of Special Taste Characteristics
Source: Foods. 2024 Dec 8;13(23):3955. doi: 10.3390/foods13233955 (PMC11640889; doi:10.3390/foods13233955)
Supplement: Supplementary file 1 [file foods-13-03955-s001.zip › foods-3321258-supplementary Table S1.xlsx]

## Sheet: Tea leaves metabolites data
Index	Q1 (Da)	Q3 (Da)	Molecular weight (Da)	Formula	Ionization model	Compounds	Class I	Class II	CAS	Level	Metabolite content of fresh tea leaves (FL)			Metabolite content of withered leaves (WD)			Content of metabolites in leaves of first fermentation (FJ1)			Content of metabolites in leaves of second fermentation (FJ2)			Content of metabolites in leaves of third fermentation (FJ3)
											Repeat 1	Repeat 2	Repeat 3	Repeat 1	Repeat 2	Repeat 3	Repeat 1	Repeat 2	Repeat 3	Repeat 1	Repeat 2	Repeat 3	Repeat 1	Repeat 2	Repeat 3
MWSHY0189	433.113	271.066	432.106	C21H20O10	[M+H]+	Apigenin-7-O-glucoside(Cosmosiin)	Flavonoids	Flavones	578-74-5	1	3.9536e+07	3.576e+07	3.21365e+07	2.8024e+07	3.4633e+07	3.03748e+07	3.17053e+07	2.82096e+07	2.47182e+07	2.25651e+07	2.16276e+07	2.01121e+07	1.88707e+07	2.14079e+07	2.22984e+07
pme3096	118	74	119.022	C3H5NO4	[M-H]-	Aminomalonic acid	Organic acids	Organic acids	1068-84-4	3	1.29904e+06	1.03479e+06	1.68458e+06	1.82353e+06	2.08143e+06	2.29344e+06	3.48275e+06	2.8927e+06	2.76041e+06	2.8524e+06	3.60188e+06	4.04081e+06	3.75302e+06	4.52609e+06	3.84143e+06
Lmyp004052	611.139	147.044	610.132	C30H26O14	[M+H]+	Quercetin-3-O-(6''-O-p-Coumaroyl)galactoside	Flavonoids	Flavonols	-	1	1.18536e+07	1.35009e+07	1.0949e+07	1.01077e+07	1.29165e+07	1.1639e+07	1.04217e+07	1.03786e+07	1.28487e+07	8.14433e+06	1.12775e+07	1.16446e+07	5.57724e+06	1.05094e+07	1.17121e+07
Lmbn005923	277.217	59.0139	278.225	C18H30O2	[M-H]-	Crepenynic acid	Lipids	Free fatty acids	2277-31-8	1	367073	276496	330755	283512	374585	378299	356274	309916	343181	340288	453636	356993	471833	478195	455864
MWSmce585	104.071	59.0145	103.063	C4H9NO2	[M+H]+	Methyl 3-aminopropanoate	Amino acids and derivatives	Amino acids and derivatives	4138-35-6	3	1.14518e+07	10452501	1.10811e+07	1.14699e+07	1.18075e+07	1.17758e+07	1.20892e+07	1.1583e+07	1.14562e+07	1.15202e+07	1.11962e+07	9.96473e+06	1.22323e+07	1.19938e+07	1.21089e+07
Lmtp004722	333.06	153.018	332.053	C16H12O8	[M+H]+	Mearnsetin	Flavonoids	Flavones	16805-10-0	2	267481	173171	172782	221923	284858	274884	462397	407365	344543	602448	716287	725955	799078	867190	871202
Lmmn001294	331.103	153.02	332.111	C14H20O9	[M-H]-	Koaburaside	Phenolic acids	Phenolic acids	41653-73-0	3	185462	177612	170186	268778	207530	228325	188572	237417	186369	236447	212244	213978	228878	237209	199962
pmd0130	468.308	184.073	467.301	C22H46NO7P	[M+H]+	LysoPC 14:0	Lipids	LPC	20559-16-4	1	132446	157885	192831	164763	144853	162192	213699	181003	237739	258428	318678	307686	552237	450375	372327
pme1383	170.081	134.1	169.074	C8H11NO3	[M+H]+	Pyridoxine	Others	Vitamin	65-23-6	1	3.15515e+06	3.17263e+06	2.89824e+06	5.17155e+06	4.48473e+06	3.47666e+06	5.06056e+06	5.61663e+06	4.44146e+06	5.84225e+06	5.57864e+06	6.1754e+06	5.26095e+06	5.54271e+06	6.32861e+06
Qmyp101201	389.216	191.144	388.21	C19H32O8	[M+H]+	(6R,9S)-3-Oxo-α-ionol-β-D-glucopyranoside	Terpenoids	Sesquiterpenoids	-	2	475066	526773	398766	980431	695791	763916	528657	790188	657563	850072	786151	581996	799731	778592	667187
Zmdn002049	451.127	289.073	452.132	C21H24O11	[M-H]-	Epicatechin-4'-O-β-D-glucopyranoside	Flavonoids	Flavanols	-	1	669333	1.23095e+06	1.09959e+06	674747	675774	1.17843e+06	704780	601952	632982	816726	590498	814356	601157	471277	534835
MWSmce689	293.248	95.0855	292.24	C19H32O2	[M+H]+	Methyl linolenate	Lipids	Free fatty acids	301-00-8	2	13572.7	23317.6	97149.9	536422	948325	1.17998e+06	90080.3	104769	184065	609899	626504	714913	322192	381904	654146
Lmcn009122	253.217	235.209	254.225	C16H30O2	[M-H]-	(7Z)-Hexadecenoic acid	Lipids	Free fatty acids	2416-19-5	2	54837.4	31236.4	35500.3	31563.7	38356.4	32715.3	33205.6	31618.1	35786.8	39794.5	35565.9	38561.9	38822.1	44750.2	42654.9
Lmhp001461	229.15	70.066	228.147	C11H20N2O3	[M+H]+	L-Prolyl-L-Leucine	Amino acids and derivatives	Amino acids and derivatives	52899-07-7	1	298152	270676	352555	302231	341684	414154	522741	418485	469339	540428	574688	577090	633610	657227	584892
Lmqn004838	315.015	299.992	316.022	C15H8O8	[M-H]-	3-O-Methylellagic acid	Tannins	Tannin	-	1	2.34017e+06	1.59552e+06	2.83526e+06	1.15588e+06	1.78065e+06	2.14011e+06	1.11991e+06	1.39123e+06	1.97636e+06	1.4305e+06	2.01295e+06	1.7595e+06	2.0781e+06	2.5175e+06	1.75884e+06
Lmhp009890	546.355	184.073	545.348	C28H52NO7P	[M+H]+	LysoPC 20:3	Lipids	LPC	1199257-41-4	1	129985	139225	136395	155173	145772	167083	187647	150722	213346	208505	235687	216824	293472	294083	238877
pmp000593	595.166	287.05	594.159	C27H30O15	[M+H]+	Luteolin-7-O-rutinoside	Flavonoids	Flavones	3563-98-2	1	1.39377e+06	1.64731e+06	1.44848e+06	1.39159e+06	9	1.04772e+06	998650	1.37039e+06	1.23973e+06	1.13046e+06	9	1.29671e+06	1.22903e+06	1.48276e+06	9
Lmsn004322	503.12	179.035	504.127	C24H24O12	[M-H]-	1,6-Di-O-caffeoyl-β-D-glucose	Phenolic acids	Phenolic acids	-	3	3.03616e+06	2.81282e+06	3.33055e+06	2.16311e+06	2.84347e+06	3.19482e+06	2.62171e+06	2.60704e+06	3.03864e+06	2.71122e+06	3.18819e+06	2.94313e+06	3.03428e+06	3.35737e+06	3.32002e+06
MWSmce165	165.082	59.0159	166.084	C6H14O5	[M-H]-	L-Fucitol	Others	Saccharides	13074-06-1	1	341096	470204	408352	521424	514747	560821	459395	517691	522447	596692	596964	502838	592769	570532	589103
MWSHY0113	465.102	303.058	464.096	C21H20O12	[M+H]+	Quercetin-3-O-galactoside (Hyperin)	Flavonoids	Flavonols	482-36-0	1	7.9512e+07	8.07751e+07	7.28098e+07	7.81176e+07	6.73635e+07	6.24987e+07	7.2518e+07	7.66628e+07	7.39126e+07	7.90831e+07	7.05983e+07	8.42375e+07	8.22249e+07	7.48453e+07	7.29075e+07
Lmcp001538	181.073	138.067	180.065	C7H8N4O2	[M+H]+	Theobromine	Alkaloids	Alkaloids	83-67-0	1	885947	799604	1.05802e+06	738248	873822	912221	1.32943e+06	975957	1.10177e+06	1.06025e+06	1.05335e+06	1.29461e+06	1.26774e+06	1.40966e+06	1.14661e+06
HJN051	623.163	315.05	624.168	C28H32O16	[M-H]-	Tamarixetin-3-O-rutinoside	Flavonoids	Flavonols	-	3	50275	46575.3	45996.7	38201.7	44884.3	34567	38920.5	51845.8	40457.3	49261.8	39723	45487.9	49335.3	62056	74612.9
Lmlp012720	279.158	149.023	278.152	C16H22O4	[M+H]+	Dibutyl phthalate	Phenolic acids	Phenolic acids	84-74-2	1	1.7606e+07	1.18516e+07	1.33644e+07	1.32439e+07	1.87397e+07	1.58027e+07	1.44838e+07	1.15072e+07	1.16631e+07	1.15304e+07	1.36085e+07	1.29796e+07	1.22232e+07	1.07382e+07	1.2346e+07
pma3101	256.08	124.1	256.082	C11H14NO6+	[M]+	Nicotinate D-ribonucleoside	Others	Vitamin	17720-18-2	3	445795	499907	403567	939826	670771	596057	592306	843672	665634	934862	775941	753407	783242	875307	775439
Zmyn004676	293.213	113.098	294.219	C18H30O3	[M-H]-	17-Hydroxylinolenic acid	Lipids	Free fatty acids	-	3	42433	42199.1	53500.2	56184.4	64484.1	80600.6	87950.1	39169.3	96150.5	163756	140985	197759	158805	294295	226628
Lmcp005197	869.156	139.038	868.149	C43H32O20	[M+H]+	Theaflavin-3,3'-di-O-gallate	Tannins	Proanthocyanidins	30462-35-2	1	479064	333028	514411	512169	554494	772796	968737	1.38085e+06	1.07223e+06	1.23357e+06	1.87439e+06	1.75856e+06	2.83607e+06	2.56341e+06	1.84534e+06
MWSmce056	205.093	146.06	204.09	C11H12N2O2	[M+H]+	DL-Tryptophan	Amino acids and derivatives	Amino acids and derivatives	54-12-6	1	522333	410750	591141	830212	1.11954e+06	1.41804e+06	3.60663e+06	2.90286e+06	2.76564e+06	4.73403e+06	4.66536e+06	5.23339e+06	5.51624e+06	5.88283e+06	5.37555e+06
MWS0933	170.092	124.087	169.085	C7H11N3O2	[M+H]+	1-Methylhistidine	Amino acids and derivatives	Amino acids and derivatives	332-80-9	3	193474	414115	433172	304288	389853	406670	212506	334765	372881	337079	165258	331156	382973	361652	322014
Hmcn000192	209.067	59.0139	210.073	C7H14O7	[M-H]-	Sedoheptulose	Others	Saccharides	3019-74-7	3	652731	617377	652620	824816	738744	832866	793236	823578	805620	1.00685e+06	835343	895625	980559	920328	961045
Lmxp011770	279.159	149.023	278.152	C16H22O4	[M+H]+	Diisobutyl phthalate	Phenolic acids	Phenolic acids	84-69-5	1	1.80409e+07	1.24799e+07	1.34192e+07	1.3486e+07	1.89463e+07	1.62009e+07	1.48469e+07	1.16799e+07	1.23295e+07	1.21142e+07	1.39096e+07	1.31099e+07	1.25402e+07	1.08348e+07	1.24654e+07
Lmhp007840	534.355	184.073	533.348	C27H52NO7P	[M+H]+	LysoPC 19:2	Lipids	LPC	-	1	47629.3	53414.7	68069.1	61035.7	67183.2	89622.6	183123	171195	209932	340584	304925	429514	665167	558156	364912
Lmdp002969	481.097	319.057	480.09	C21H20O13	[M+H]+	Myricetin-3-O-galactoside	Flavonoids	Flavonols	15648-86-9	1	7.28233e+06	7.30557e+06	7.27596e+06	7.01733e+06	6.69056e+06	6.05376e+06	6.37541e+06	6.21238e+06	6.5546e+06	6.49027e+06	6.33175e+06	6.42991e+06	6.15438e+06	6.29444e+06	7.29201e+06
Lmhp010757	506.324	365.305	505.317	C25H48NO7P	[M+H]+	LysoPE 20:2	Lipids	LPE	-	3	44301.3	45143.1	39559.5	39415.6	36988.2	44210.7	54541.4	44755.6	56862.4	51962.4	54519.9	56464	57022.3	64329	59565.1
pmf0139	179.056	59	180.063	C6H12O6	[M-H]-	D-Galactose	Others	Saccharides	59-23-4	1	3.61432e+06	4.21363e+06	3.3535e+06	4.91423e+06	4.40144e+06	4.72364e+06	4.47345e+06	4.93995e+06	4.74136e+06	5.73054e+06	4.57036e+06	4.1953e+06	4.82238e+06	4.55489e+06	4.68482e+06
MWS5238	165.091	91.0546	164.084	C10H12O2	[M+H]+	4-Phenylbutyric acid	Organic acids	Organic acids	1821-12-1	3	679070	495121	278267	149120	536677	586112	228685	343051	276421	166568	212162	415417	219205	335042	179768
Lmmn003323	271.228	225.22	272.235	C16H32O3	[M-H]-	2-Hydroxyhexadecanoic acid	Organic acids	Organic acids	764-67-0	1	270221	290976	293424	273380	250245	291797	674620	355996	342064	440745	414825	431144	410727	418797	437005
ML10176345	171.03	109.029	172.037	C7H8O5	[M-H]-	3-Dehydroshikimic acid	Organic acids	Organic acids	2922-42-1	3	563608	465276	304513	366748	334464	358398	377262	403235	388301	584393	483100	484274	362394	468815	468117
Lmgn002250	677.171	191.055	678.18	C31H34O17	[M-H]-	Dicaffeoylquinic acid-O-glucoside	Phenolic acids	Phenolic acids	-	3	313413	246832	262216	138587	201753	136476	180676	117576	158384	167205	120251	195066	159680	240518	216153
Lmsn004323	507.114	169.014	508.122	C23H24O13	[M-H]-	1-O-Galloyl-2-O-Feruloyl-β-D-glucose	Phenolic acids	Phenolic acids	-	3	640859	648982	634447	660517	724141	645034	680174	720563	702926	658944	669899	615206	629695	724994	686775
Zmzp000145	189.16	84.0803	188.153	C9H20N2O2	[M+H]+	Trimethyllysine	Amino acids and derivatives	Amino acids and derivatives	23284-33-5	3	746488	668423	758143	939192	973363	1.01528e+06	1.15608e+06	1.13886e+06	1.09381e+06	1.46206e+06	1.18411e+06	1.35144e+06	1.42849e+06	1.45301e+06	1.45276e+06
pme0309	183.03	124	184.037	C8H8O5	[M-H]-	3-O-Methylgallic Acid	Phenolic acids	Phenolic acids	3934-84-7	1	3.4968e+07	2.13647e+07	3.8325e+07	2.16146e+07	2.99347e+07	3.37536e+07	3.55987e+07	2.4773e+07	3.19399e+07	3.00379e+07	3.36024e+07	3.20101e+07	3.644e+07	3.9115e+07	3.29077e+07
pmb3074	337.093	191.05	338.1	C16H18O8	[M-H]-	5-O-p-Coumaroylquinic acid	Phenolic acids	Phenolic acids	1899-30-5	3	4.11727e+07	4.26931e+07	4.40812e+07	3.10608e+07	3.69789e+07	3.79442e+07	4.118e+07	3.38028e+07	3.27246e+07	3.05215e+07	3.66033e+07	3.89416e+07	3.55751e+07	4.11529e+07	3.63391e+07
Lmcp005411	883.172	139.038	882.164	C44H34O20	[M+H]+	Theaflavin-3-O-(3-O-methyl)gallate-3-gallate	Tannins	Proanthocyanidins	951755-29-4	2	33495.2	19762.9	37757.6	43678.4	40900.1	58763.8	206688	193601	251636	381169	430688	460012	677909	647639	474030
Lmjp004941	301.071	286.047	300.063	C16H12O6	[M+H]+	3,5,4'-Trihydroxy-7-methoxyflavone (Rhamnocitrin)	Flavonoids	Flavonols	569-92-6	3	5214.37	9977.62	9760.48	14622.6	17762.1	15063.1	23909	20585.2	24914.6	28650.7	30506.1	36242.3	48408.4	58488.1	42222.8
Cmyp007180	181.124	107.087	180.115	C11H16O2	[M+H]+	Dihydroactinidiolide	Others	Lactones	17092-92-1	2	947472	672429	832476	711509	824432	816701	802290	637662	690434	631490	726174	607041	711726	581826	667076
pmf0348	187.134	97	188.141	C10H20O3	[M-H]-	2,6-Dimethyl-7-octene-2,3,6-triol	Others	Saccharides	73815-21-1	3	32989.7	36656.5	42207.7	46318.8	51262	57223.2	119777	57994.7	135023	234774	179313	305925	451514	410605	274333
pmn001367	315.072	153.017	316.079	C13H16O9	[M-H]-	Protocatechuic acid-4-O-glucoside	Phenolic acids	Phenolic acids	-	1	3.20086e+06	2.94404e+06	3.07431e+06	3.12825e+06	3.79824e+06	3.5933e+06	3.44412e+06	3.50729e+06	3.38606e+06	4.00114e+06	3.82126e+06	3.42968e+06	3.7791e+06	3.99232e+06	3.42352e+06
Lmsp004521	613.119	147.044	612.111	C29H24O15	[M+H]+	1-O-Cinnamoyl-4,6-(S)-HHDP-β-D-glucose	Phenolic acids	Phenolic acids	-	3	589411	592020	462168	495981	571862	539992	383734	329286	255051	297010	347116	250238	262947	208422	302680
pmb2260	480.308	184.073	479.301	C23H46NO7P	[M+H]+	LysoPC 15:1	Lipids	LPC	-	1	135169	134992	142851	160591	121689	148702	151022	142194	165466	162898	180640	180753	298625	280802	218504
MWS1983	343.125	89.0254	344.132	C12H24O11	[M-H]-	Maltitol	Others	Saccharides	585-88-6	3	103201	75837.6	106472	71599.4	72850.9	120222	100291	104041	99654.6	113144	82288.1	86477.7	82002.1	86502.8	104974
Lmhp010190	522.355	184.073	521.348	C26H52NO7P	[M+H]+	LysoPC 18:1(2n isomer)	Lipids	LPC	-	1	1.48326e+07	1.26843e+07	1.88637e+07	1.26028e+07	1.32798e+07	1.78199e+07	2.02235e+07	1.66972e+07	2.38545e+07	1.87357e+07	2.04069e+07	2.43407e+07	3.40159e+07	3.1804e+07	2.41587e+07
Lmsn004901	367.358	367.358	368.365	C24H48O2	[M-H]-	Tetracosanoic Acid (Lignoceric acid)	Lipids	Free fatty acids	557-59-5	3	9	9	9	9	9	9	164724	182927	162987	326903	350617	505658	305094	368152	375680
pme0436	577.135	407.076	578.142	C30H26O12	[M-H]-	Procyanidin B3	Tannins	Proanthocyanidins	23567-23-9	1	3.41756e+07	3.74156e+07	3.63098e+07	4.26219e+07	4.07148e+07	4.12894e+07	3.60843e+07	3.76423e+07	3.72627e+07	3.83912e+07	3.8548e+07	3.65961e+07	3.97211e+07	3.76634e+07	4.00857e+07
Lmyn007883	287.223	287.223	288.23	C16H32O4	[M-H]-	9,16-Dihydroxypalmitic acid	Lipids	Free fatty acids	38076-49-2	3	1.77503e+06	1.22021e+06	1.40404e+06	688436	920318	996581	789091	521392	700322	517300	627533	509860	542420	442793	546958
Hmlp000935	154.087	137.06	153.078	C8H11NO2	[M+H]+	Vanillylamine	Alkaloids	Phenolamine	1196-92-5	3	166784	193517	156592	176792	178607	168582	158964	185514	169831	170653	152600	157324	194308	158759	176648
pmb0492	584.275	325	583.268	C34H37N3O6	[M+H]+	N',N'',N'''-p-Coumaroyl-cinnamoyl-caffeoyl spermidine	Alkaloids	Phenolamine	-	3	108338	120939	101657	63956.1	59255.8	67096.1	61505.4	36583.1	52734.6	57757.6	52918.3	53373.4	74497.3	79617.3	68047.1
MWSslk148	611.161	303.06	610.153	C27H30O16	[M-3H2O+H]+	Rutin Trihydrate	Flavonoids	Flavanols	207671-50-9	1	4.26403e+07	4.83779e+07	5.1044e+07	4.34575e+07	4.79685e+07	4.13416e+07	3.56716e+07	4.108e+07	4.50225e+07	3.55773e+07	4.23166e+07	4.17527e+07	3.86533e+07	4.35441e+07	4.33134e+07
MWS5231	243.161	181.158	244.167	C13H24O4	[M-H]-	Tridecanedioic acid	Lipids	Free fatty acids	505-52-2	3	42650.7	39312.8	39673.5	41624.1	40761.3	40849.2	36506.1	40698.4	41442.8	41256.4	40757.4	41850.9	40870.1	37127.4	37000.7
Xmyp004945	757.216	287.055	756.211	C33H40O20	[M+H]+	Kaempferol-3-O-(6''-Rhamnosyl-2''-Glucosyl)Glucoside (Camelliaside A)	Flavonoids	Flavonols	135095-52-2	1	2.88416e+06	2.72833e+06	2.39205e+06	2.22695e+06	2.49922e+06	2.27694e+06	2.42314e+06	1.9642e+06	2.20308e+06	2.06804e+06	2.40314e+06	2.01141e+06	2.16997e+06	1.97194e+06	2.0849e+06
pmb0484	104.1	60.1	104.107	C5H14NO+	[M]+	Choline	Alkaloids	Alkaloids	62-49-7	3	2.49983e+07	2.09006e+07	2.41733e+07	2.25842e+07	2.32955e+07	2.36574e+07	2.40922e+07	2.28735e+07	2.35613e+07	2.35695e+07	2.39404e+07	2.27034e+07	2.32229e+07	2.44791e+07	2.51158e+07
Lmsn002887	311.077	163.04	312.084	C14H16O8	[M-H]-	1-O-Caffeoyl-β-D-xylose	Phenolic acids	Phenolic acids	-	1	2.00693e+06	1.53761e+06	3.0614e+06	1.10496e+06	1.39664e+06	1.60134e+06	1.38682e+06	1.40282e+06	1.35956e+06	1.3115e+06	1.28695e+06	1.26016e+06	1.35714e+06	1.3991e+06	1.18013e+06
MWSHY0080	595.166	287.058	594.159	C27H30O15	[M+H]+	Luteolin-7-O-neohesperidoside (Lonicerin)	Flavonoids	Flavones	25694-72-8	1	1.39538e+06	1.47581e+06	1.52747e+06	1.41932e+06	1.41486e+06	1.19139e+06	925524	1.20536e+06	1.3324e+06	1.28652e+06	1.16471e+06	1.1697e+06	1.34094e+06	1.25788e+06	1.53901e+06
pmb0323	251.139	163.039	250.132	C13H18N2O3	[M+H]+	N-Caffeoylputrescine	Alkaloids	Phenolamine	29554-26-5	3	58019.3	41994.7	55390.8	30963.4	36518	37284.8	58426.8	10307	45259.3	20583.7	34593.5	32115.9	45996	36205.4	36769.9
Zmhn000892	301.094	139.046	302.1	C13H18O8	[M-H]-	4-O-Glucosyl-3,4-dihydroxybenzyl alcohol	Phenolic acids	Phenolic acids	-	3	289918	316712	319205	428833	349990	314656	278652	301786	288505	256449	275553	269621	262520	264509	294481
MWSslk092	343.082	328.06	344.09	C18H16O7	[M-H]-	Usnic acid	Phenolic acids	Phenolic acids	125-46-2	1	36464.5	82910.5	23595.3	33291	74191.8	50770.8	48711	62340.2	56735.6	55730.1	94606.7	116613	53042.2	68775.9	63340.8
pmn001513	321	125	322.021	C14H10O9	[M-H]-	Digallic Acid	Phenolic acids	Phenolic acids	536-08-3	1	6.66154e+06	7.06241e+06	8.20293e+06	6.80062e+06	5.81873e+06	7.3507e+06	7.44633e+06	6.41401e+06	7.56078e+06	6.41316e+06	6.943e+06	7.00075e+06	5.08923e+06	6.73817e+06	6.15184e+06
pmb2792	293.212	193.1	294.219	C18H30O3	[M-H]-	13-Hydroxy-6,9,11-octadecatrienoic acid	Lipids	Free fatty acids	74784-20-6	3	54531.3	52165.1	51212.3	53300	55137.4	56893.1	55114.5	57900.1	50922.6	23493.9	55188.6	53930.8	53509	25332.9	53043.2
pme3017	104.071	58	103.063	C4H9NO2	[M+H]+	2-Aminoisobutyric acid	Organic acids	Organic acids	62-57-7	1	1.01003e+07	8.32182e+06	9.75646e+06	9.15865e+06	1.00679e+07	9.88907e+06	1.0628e+07	9.58383e+06	9.63903e+06	9.60979e+06	9.81109e+06	8.7273e+06	9.98235e+06	1.02666e+07	1.02169e+07
Lmcn009539	293.249	293.249	294.256	C19H34O2	[M-H]-	E,E,Z-1,3,12-Nonadecatriene-5,14-diol	Lipids	Free fatty acids	-	3	68960.6	64952.1	77430.5	73642.7	85541.2	90675.5	100834	87145.8	100074	109027	122001	133459	179532	149558	135851
Lmbn005287	311.223	249.225	312.23	C18H32O4	[M-H]-	7S,8S-DiHODE; (9Z,12Z)-(7S,8S)-Dihydroxyoctadeca-9,12-dienoic acid	Lipids	Free fatty acids	143288-65-7	3	32925.6	30797.5	21585	20495.3	21599.8	22922.5	27205.3	20873.1	20787.2	20724.7	21224.8	20193.2	20401.4	17757.2	21554.4
MWS80007	311.223	249.221	312.23	C18H32O4	[M-H]-	13-Hydroperoxy-9Z,11E-octadecadienoic acid	Lipids	Free fatty acids	23017-93-8	3	32925.6	30797.5	21585	20495.3	21599.8	22922.5	27205.3	20873.1	20787.2	20724.7	21224.8	20193.2	20401.4	17757.2	21554.4
pme0274	132.102	69	131.095	C6H13NO2	[M+H]+	6-Aminocaproic acid	Organic acids	Organic acids	60-32-2	3	2.7465e+06	2.5853e+06	3.44715e+06	6.60084e+06	9.3601e+06	1.11673e+07	1.47601e+07	1.66621e+07	1.30571e+07	2.22599e+07	1.46692e+07	1.57241e+07	1.72139e+07	1.61698e+07	2.04848e+07
MWSmce341	279.159	149.033	278.152	C16H22O4	[M+H]+	Butyl isobutyl phthalate	Phenolic acids	Phenolic acids	17851-53-5	1	1.81017e+07	1.20835e+07	1.33109e+07	1.36074e+07	1.9404e+07	1.63563e+07	1.45023e+07	1.15145e+07	1.24982e+07	1.19213e+07	1.4118e+07	1.36249e+07	1.2593e+07	1.0963e+07	1.26465e+07
MWS2040	94.9808	79.9609	95.9881	CH4O3S	[M-H]-	Methanesulfonic acid	Organic acids	Organic acids	75-75-2	3	62776.6	76594.4	84692.2	104385	93827.5	111065	97727.9	94943.9	92881.9	114734	94999.1	85434.4	100474	105011	120021
Lmbn005487	313.238	251.24	314.246	C18H34O4	[M-H]-	12,13-DHOME; (9Z)-12,13-Dihydroxyoctadec-9-enoic acid	Lipids	Free fatty acids	263399-35-5	1	23344.3	25936.8	23274.2	20868.3	20052.3	21340.1	19735.4	20621	19702.9	20478	17268.3	18173	17774.2	16803	18787.9
mws0227	132.102	86.2	131.095	C6H13NO2	[M+H]+	L-Leucine	Amino acids and derivatives	Amino acids and derivatives	61-90-5	1	1.74729e+06	1.53374e+06	2.22614e+06	5.58278e+06	7.62235e+06	9.42855e+06	1.31122e+07	1.24855e+07	1.09411e+07	1.7725e+07	1.2562e+07	1.1946e+07	1.37646e+07	1.22852e+07	1.56366e+07
Lmyp004516	611.139	147.044	610.132	C30H26O14	[M+H]+	Quercetin-3-O-(2''-O-p-Coumaroyl)galactoside	Flavonoids	Flavonols	-	1	3.2726e+06	4.08239e+06	3.53499e+06	3.0493e+06	3.25349e+06	3.35214e+06	3.45228e+06	2.89692e+06	3.52265e+06	2.70282e+06	3.28072e+06	3.17414e+06	2.81451e+06	3.28582e+06	2.89539e+06
Jmzn006005	177.055	117.04	178.063	C10H10O3	[M-H]-	3,4-Methylenedioxy cinnamyl alcohol	Lignans and Coumarins	Lignans	58095-76-4	3	3.79882e+06	2.472e+06	4.05255e+06	730695	1.34286e+06	1.05671e+06	1.03353e+06	646932	860503	535798	785213	709498	645036	714303	662938
pme3311	339	97	339.996	C6H14O12P2	[M-H]-	D-Fructose-1,6-biphosphate	Others	Saccharides	488-69-7	3	70447.6	91629.4	115593	115502	133724	168863	164972	92931.6	206942	304663	190030	163473	221252	269963	131918
pmb2799	295.228	195.2	296.235	C18H32O3	[M-H]-	12,13-Epoxy-9-Octadecenoic Acid	Lipids	Free fatty acids	6799-85-5	2	19161.3	18432.1	17991.4	20858.2	21296.2	24156.3	19907.8	17969.1	19994.2	18844.2	18163.3	18905	23546	20919.5	22044.4
Lmhn002321	461.07	167.04	462.08	C21H18O12	[M-H]-	Vnilloylcaffeoyltartaric acid	Phenolic acids	Phenolic acids	-	3	24468.5	13372.7	20660.2	23084.7	34234.3	36463	9865.13	61171	15247.2	39156.5	29951	35641	53450.2	46123.5	41077.9
mws0367	277.217	277.217	278.225	C18H30O2	[M-H]-	α-Linolenic Acid	Lipids	Free fatty acids	463-40-1	2	3.71975e+07	2.765e+07	3.27749e+07	2.95875e+07	3.73914e+07	3.83148e+07	3.5921e+07	3.08563e+07	3.43361e+07	3.35155e+07	4.40476e+07	3.55387e+07	4.67901e+07	4.47581e+07	4.56589e+07
mws0366	277.217	277.219	278.225	C18H30O2	[M-H]-	γ-Linolenic Acid	Lipids	Free fatty acids	506-26-3	2	3.71975e+07	2.765e+07	3.27749e+07	2.95875e+07	3.73914e+07	3.83148e+07	3.5921e+07	3.08563e+07	3.43361e+07	3.35155e+07	4.40476e+07	3.55387e+07	4.67901e+07	4.47581e+07	4.56589e+07
mws0044	303.051	125.024	304.058	C15H12O7	[M-H]-	Taxifolin(Dihydroquercetin)	Flavonoids	Flavanonols	480-18-2	3	536059	529818	404959	213207	224833	170051	177432	237823	220086	266813	197185	162037	173639	188015	195532
mws1015	339.072	177.019	340.079	C15H16O9	[M-H]-	Esculin (6,7-Dihydroxycoumarin-6-O-glucoside)	Lignans and Coumarins	Coumarins	531-75-9	1	1.47035e+06	1.45727e+06	1.39038e+06	1.26239e+06	1.42562e+06	1.46624e+06	1.54415e+06	1.65988e+06	1.5021e+06	1.36624e+06	1.16194e+06	1.54935e+06	1.56241e+06	1.53219e+06	1.30532e+06
MWS1882	132.03	88.0403	133.037	C4H7NO4	[M-H]-	Iminodiacetic acid	Organic acids	Organic acids	142-73-4	3	350579	298279	332906	448487	392822	406940	303907	298301	394339	341831	301117	211719	257268	217761	273226
Ymjm000151	353.088	191.058	354.095	C16H18O9	[M-H]-	5-O-Caffeoylquinic acid	Phenolic acids	Phenolic acids	-	1	2.61424e+07	2.39157e+07	2.2336e+07	2.1854e+07	1.68861e+07	1.78773e+07	1.94425e+07	1.74048e+07	2.00386e+07	1.88587e+07	1.80496e+07	1.79331e+07	1.41199e+07	1.59202e+07	1.78405e+07
Lmbn004847	179.071	146.038	180.079	C10H12O3	[M-H]-	4-Methoxyphenylpropionic acid	Phenolic acids	Phenolic acids	-	3	5434.9	8612.57	9382.28	13249.4	7754	10877	65418.5	62591	39770.6	113694	93441	117253	137813	167405	148720
pme0295	146.081	86	145.074	C6H11NO3	[M+H]+	4-Acetamidobutyric acid	Organic acids	Organic acids	3025-96-5	3	141637	30014.7	154062	110016	171117	176844	189191	172100	199750	230883	242864	250557	77930.3	251679	211837
MWSslk132	285.208	223.211	286.214	C16H30O4	[M-H]-	Hexadecanedioic acid	Lipids	Free fatty acids	505-54-4	3	27384.8	27648.9	25728.7	22646.7	22328.9	21726.1	22853.4	20431.7	19960.3	19683.6	21636.5	21496.8	21042.2	19636.4	20512.9
Lmmp003903	491.118	287.05	490.111	C23H22O12	[M+H]+	Kaempferol-3-O-(2''-O-acetyl)glucoside	Flavonoids	Flavonols	-	1	622210	699282	686271	763925	707331	676418	829112	674453	766769	664758	858777	666688	812271	722787	714704
Lmsp004851	291.086	123.044	290.079	C15H14O6	[M+H]+	3-Hydroxyphloretin	Flavonoids	Chalcones	57765-66-9	3	355747	375335	256052	427548	336011	338319	291158	370360	307081	283831	316855	274068	313952	287994	198377
Rfmb091	295.228	195.139	296.235	C18H32O3	[M-H]-	9S-Hydroxy-10E,12Z-octadecadienoic acid	Lipids	Free fatty acids	15514-85-9	1	247332	217581	278309	274859	316897	373414	324102	277852	322010	420538	372322	457904	646053	566652	482540
Lmyn003256	633.073	301	634.081	C27H22O18	[M-H]-	Isocorilagin	Tannins	Tannin	-	1	1.18619e+07	8.53141e+06	1.36112e+07	1.01198e+07	1.19043e+07	1.30201e+07	1.67586e+07	1.37702e+07	1.47111e+07	1.46223e+07	1.69311e+07	1.33819e+07	1.6869e+07	1.82044e+07	1.44198e+07
MWSHY0118	343.118	282.094	342.11	C19H18O6	[M+H]+	5,6,7,4'-Tetramethoxyflavone	Flavonoids	Flavones	1168-42-9	3	64504.4	70489.4	59402.1	82963.7	73785.3	76081.9	72780.1	83731.9	70119.4	67279	65788.5	61670.7	64999.2	69946.2	62126.9
Lmcn004686	851.146	425.087	852.154	C43H32O19	[M-H]-	Theaflavate B;3'-O-(3,4,5-Trihydroxybenzoyl)	Tannins	Tannin	152542-70-6	2	8.80899e+06	8.69471e+06	1.03266e+07	9.91215e+06	8.85343e+06	1.01369e+07	8.07513e+06	1.01088e+07	8.3867e+06	8.67952e+06	8.76603e+06	8.65846e+06	9.16446e+06	8.3066e+06	8.06809e+06
pme0368	579.171	271.01	578.164	C27H30O14	[M+H]+	Apigenin-7-O-rutinoside (Isorhoifolin)	Flavonoids	Flavones	552-57-8	3	2.35277e+06	1.58335e+06	1.90155e+06	1.29003e+06	2.21942e+06	1.7047e+06	3.16098e+06	2.19878e+06	2.04795e+06	1.6525e+06	2.07344e+06	1.9154e+06	2.54205e+06	2.65568e+06	1.68986e+06
MWS1776	109.065	65.039	108.058	C7H8O	[M+H]+	m-Cresol	Phenolic acids	Phenolic acids	108-39-4	3	9	9	9	9	9	9	43990.2	32960.8	10727.5	31923.3	47041.6	67479.5	39874.6	61419.6	45700
Hmmp001310	188.071	118.065	187.063	C11H9NO2	[M+H]+	3-Indoleacrylic acid	Alkaloids	Plumerane	1204-06-4	1	7.403e+06	5.08971e+06	8.43002e+06	1.19618e+07	1.62055e+07	2.07065e+07	4.33107e+07	4.02325e+07	3.7285e+07	5.26944e+07	5.53625e+07	6.11131e+07	6.51496e+07	6.93126e+07	6.56878e+07
Lmsn005754	461.109	169.014	462.116	C22H22O11	[M-H]-	1-O-Galloyl-2-O-Cinnamoyl-β-D-glucose	Phenolic acids	Phenolic acids	56994-83-3	3	64991.9	58396.8	78108.8	86839.1	85453	83294.6	79062.1	85888.4	86136.6	60188.3	76264.9	59427	86486.9	81327.9	72450.5
MWS4525	166.072	124.05	165.065	C6H7N5O	[M+H]+	6-O-methylguanine	Nucleotides and derivatives	Nucleotides and derivatives	20535-83-5	1	90556.7	107115	164591	9929.85	40747.4	111312	124547	90805.2	147265	121982	140139	137859	216485	175954	149182
pmn001694	329.233	229.146	330.241	C18H34O5	[M-H]-	9,10,13-Trihydroxy-11-Octadecenoic Acid	Lipids	Free fatty acids	29907-57-1	1	250324	194914	365444	236510	294264	383912	328775	220649	266811	290151	382388	299759	598131	483768	410632
pmb0864	426.262	285.242	425.254	C19H40NO7P	[M+H]+	LysoPE 14:0	Lipids	LPE	-	3	6293.95	9988.84	9276.47	9831.42	8567.97	9353.43	17013.6	11760.7	14826.2	14908.1	15009.8	17794	27582.7	34747.2	21354.5
Qmkp093004	146.06	91.0538	145.053	C9H7NO	[M+H]+	Indole-3-carboxaldehyde	Alkaloids	Plumerane	487-89-8	1	933781	646044	1.10252e+06	1.45994e+06	2.22469e+06	2.79328e+06	6.48973e+06	5.15184e+06	5.12301e+06	8.96004e+06	8.29152e+06	1.04256e+07	1.10043e+07	1.28398e+07	1.15579e+07
Hmgp002327	188.071	118.06	187.063	C11H9O2N	[M+H]+	3-amino-2-naphthoic acid	Alkaloids	Alkaloids	-	1	8.65512e+06	5.83297e+06	9.38432e+06	1.2207e+07	1.76293e+07	2.15975e+07	4.69327e+07	3.96986e+07	4.03186e+07	5.48018e+07	5.58132e+07	6.40266e+07	6.51354e+07	7.26326e+07	6.84145e+07
Zmdp000292	189.135	70.0652	188.127	C7H16N4O2	[M+H]+	Arginine methyl ester	Amino acids and derivatives	Amino acids and derivatives	-	3	498261	419309	3.39541e+06	376587	441700	481348	676482	609197	471349	475127	407627	586082	566738	1.63109e+06	459079
MWSHY0132	449.108	303.05	448.101	C21H20O11	[M+H]+	Quercetin-3-O-rhamnoside(Quercitrin)	Flavonoids	Flavonols	522-12-3	3	3.81905e+06	5.36326e+06	5.70086e+06	4.48715e+06	4.69285e+06	4.39105e+06	5.10963e+06	4.13071e+06	4.57277e+06	3.78833e+06	4.56583e+06	4.36895e+06	4.07917e+06	4.62598e+06	4.22715e+06
pmb2640	199.17	199.17	200.178	C12H24O2	[M-H]-	Dodecanoic acid (Lauric acid)	Lipids	Free fatty acids	143-07-7	3	130312	99424.2	108650	107724	135098	115403	100629	83051.4	84351.4	82280.4	108847	95406.4	79165.3	78886.1	102113
pme2693	131.118	114.091	130.111	C6H14N2O	[M+H]+	N-Acetylputrescine	Alkaloids	Alkaloids	18233-70-0	3	77593.7	91303	82918.3	118031	133876	132342	119804	165212	145032	186359	165045	164680	203176	183902	145286
MWSmce682	149.046	59.0141	150.053	C5H10O5	[M-H]-	DL-Xylose	Others	Saccharides	25990-60-7	3	287300	246926	221874	324324	315839	337117	319234	362064	316648	346712	295539	395761	357661	380648	347991
Lmzp004885	331.081	315.05	330.074	C17H14O7	[M+H]+	Tricin (5,7,4'-Trihydroxy-3',5'-dimethoxyflavone)	Flavonoids	Flavones	520-32-1	1	146942	127543	129627	128485	190320	196854	254144	184358	229598	233182	275606	284907	416582	365782	286506
Zmdp000376	130.091	84.0806	129.09	C5H11N3O	[M+H]+	4-Guanidinobutanal	Others	Aldehyde compounds	-	3	9.94882e+06	1.12597e+07	1.61449e+07	1.11291e+07	1.19846e+07	1.11667e+07	1.27568e+07	11253429	1.18599e+07	1.08739e+07	9.98221e+06	1.14712e+07	1.16916e+07	1.37531e+07	9.70075e+06
mws1336	138.055	120	137.048	C7H7NO2	[M+H]+	4-Aminobenzoic acid	Phenolic acids	Phenolic acids	150-13-0	3	924305	687341	1.01827e+06	418818	755227	643206	764898	519222	790895	820765	970729	1.00652e+06	966017	1.2949e+06	1.12287e+06
pmn001681	165.092	149.061	166.099	C10H14O2	[M-H]-	1-(4-Methoxyphenyl)-1-propanol	Phenolic acids	Phenolic acids	5349-60-0	3	58244.5	73356.9	90500.8	114212	111403	116468	75135.9	108556	109928	47631.8	57806.9	97710.2	79391.3	93616.5	108974
pme0278	191.103	128	190.095	C7H14N2O4	[M+H]+	2,6-Diaminooimelic acid	Organic acids	Organic acids	583-93-7	3	492391	656856	488970	818771	506328	508407	416264	550834	527305	539033	380514	409493	374890	458734	432550
MWSmce195	327.152	188.079	326.152	C20H22O4	[M+H]+	Dehydrodiisoeugenol	Lignans and Coumarins	Lignans	2680-81-1	1	9	9	9	9	9	9	10828	31051.3	8287.68	130842	42030.3	60026	133029	116292	303451
mws0889	135.03	75.01	136.037	C4H8O5	[M-H]-	D-Threonic Acid	Others	Saccharides	3909-12-4	1	799127	939209	985433	942075	1.06239e+06	1.25334e+06	1.52767e+06	1.53269e+06	1.71782e+06	2.47566e+06	2.2192e+06	2.35133e+06	2.3261e+06	2.239e+06	2.30965e+06
mws0237	187.098	125	188.105	C9H16O4	[M-H]-	Azelaic acid	Organic acids	Organic acids	123-99-9	1	200550	201115	196117	224039	231594	266944	581777	457568	519325	1.59197e+06	1.34243e+06	1.91953e+06	2.66311e+06	2.76867e+06	2.52862e+06
Zmyn004732	293.213	185.119	294.219	C18H30O3	[M-H]-	2R-hydroxy-9Z,12Z,15Z-octadecatrienoic acid	Lipids	Free fatty acids	-	1	300064	240573	326241	259156	286158	315587	383042	292980	386252	365545	122308	366328	555760	478801	425085
Lmhp009034	452.277	311.258	451.27	C21H42NO7P	[M+H]+	LysoPE 16:1	Lipids	LPE	-	1	84067.7	78940.6	56697	34544.1	37292.9	84450.1	44955.4	72809.2	44346.5	81057.1	118384	127665	204512	199560	70594.2
MWSHY0056	581.186	273.076	580.179	C27H32O14	[M+H]+	Naringenin-7-O-Rutinoside(Narirutin)	Flavonoids	Flavanones	14259-46-2	1	573197	451038	482985	397508	340833	430902	364134	337355	388982	388035	420172	323084	391882	373634	293592
pmb0855	496.34	184.073	495.332	C24H50NO7P	[M+H]+	LysoPC 16:0	Lipids	LPC	17364-16-8	1	3.37333e+07	3.64086e+07	3.80281e+07	3.73248e+07	3.34104e+07	3.76492e+07	3.6505e+07	3.42843e+07	4.04119e+07	4.99035e+07	4.9302e+07	4.7782e+07	7.22992e+07	6.93609e+07	5.42153e+07
Hmgp002238	493.135	331.08	492.128	C23H24O12	[M+H]+	Jaceosidin-7-O-Glucoside	Flavonoids	Flavones	25474-11-7	1	8.47524e+06	8.43718e+06	8.95461e+06	7.93402e+06	8.15977e+06	8.65207e+06	1.07868e+07	8.33923e+06	1.00013e+07	7.63668e+06	9.7538e+06	9.9548e+06	11077019	9.02998e+06	9.90113e+06
Smgp006258	595.14	287.05	594.137	C30H26O13	[M+H]+	6,7,3',4'-Tetrahydroxyaurone-6-O-(6''-O-p-Coumaroyl)glucoside	Flavonoids	Aurones	-	1	4.50222e+06	3.82821e+06	3.57881e+06	2.25954e+06	3.50872e+06	3.78503e+06	4.56879e+06	2.9136e+06	3.41679e+06	2.52012e+06	3.13784e+06	2.98127e+06	3.2985e+06	3.18873e+06	2.93332e+06
pmn001384	515.12	353.088	516.127	C25H24O12	[M-H]-	Isochlorogenic acid C	Phenolic acids	Phenolic acids	57378-72-0	1	1.88355e+07	1.49979e+07	1.98719e+07	1.31725e+07	1.43897e+07	1.43525e+07	1.34762e+07	1.21272e+07	1.2766e+07	1.04575e+07	1.12954e+07	1.05121e+07	8.17696e+06	1.09268e+07	1.24668e+07
mws4174	222.097	138	221.09	C8H15NO6	[M+H]+	N-Acetyl-D-mannosamine	Others	Saccharides	7772-94-3	3	28839.1	22420.1	26053.8	38975.7	34310.2	38755.2	31132.5	38459.1	28131.4	48508.1	38753.9	45110.3	56695.4	38223.6	43203.8
pmp001310	627.156	303.1	626.148	C27H30O17	[M+H]+	6-Hydroxykaempferol-3,6-O-Diglucoside	Flavonoids	Flavonols	-	1	592719	725743	687041	696679	1.96073e+06	622862	464020	728605	608604	631682	609527	1.26275e+06	482656	678518	557699
pmb0789	332.134	152.072	331.127	C14H21NO8	[M+H]+	Pyridoxine-5'-O-glucoside	Others	Vitamin	-	3	282470	285429	194923	363564	308877	218413	241116	383503	263427	338646	316106	326662	304184	328185	305039
MA10039492	173.009	71.0341	174.016	C6H6O6	[M-H]-	Dehydroascorbic acid	Others	Vitamin	490-83-5	3	967639	967553	871228	861541	860204	887769	663809	1.31622e+06	683440	985217	733619	690368	723647	584237	638264
mws2218	195.088	83.0604	194.08	C8H10N4O2	[M+H]+	Caffeine	Alkaloids	Alkaloids	58-08-2	1	6.26716e+06	6.27997e+06	7.19571e+06	6.63831e+06	6.75155e+06	7.37505e+06	7.15192e+06	6.33502e+06	6.88785e+06	6.48086e+06	6.83447e+06	6.55849e+06	6.88416e+06	7.13332e+06	6720224
Zmhn002301	325.093	163.039	326.1	C15H18O8	[M-H]-	p-Coumaric acid-4-O-glucoside	Phenolic acids	Phenolic acids	117405-48-8	1	1.1215e+07	1.20732e+07	1.07999e+07	8.18348e+06	9.02289e+06	8.05796e+06	6.69565e+06	6.37488e+06	7.68955e+06	5.96176e+06	5.82126e+06	7.19308e+06	4.1719e+06	5.19238e+06	6.11788e+06
pmb2406	510.355	184.073	509.348	C25H52NO7P	[M+H]+	LysoPC 17:0	Lipids	LPC	50930-23-9	3	162242	177055	185672	179100	161630	187764	199395	180085	218198	287938	288970	286951	460635	445967	329655
mws1294	717.145	579.1	716.138	C36H28O16	[M+H]+	Theaflavin-3-gallate	Tannins	Proanthocyanidins	30462-34-1	1	5.0529e+06	4.80266e+06	5.37484e+06	5.59731e+06	5.22182e+06	5.93072e+06	7.54474e+06	8.73163e+06	8.20647e+06	7.37015e+06	7.73571e+06	7.24481e+06	8.49189e+06	7.64201e+06	6.93617e+06
MWSHY0065	291.086	139.038	290.079	C15H14O6	[M+H]+	Catechin	Flavonoids	Flavanols	154-23-4	1	1.06799e+06	1.16429e+06	1.23537e+06	1.31841e+06	1.24464e+06	1.28501e+06	1.18929e+06	1.0674e+06	1.15598e+06	1.0851e+06	976013	971228	1.16134e+06	1.10704e+06	1.0851e+06
Lmhp008801	476.277	335.258	475.27	C23H42NO7P	[M+H]+	LysoPE 18:3	Lipids	LPE	-	1	1.05371e+06	1.14569e+06	1.21344e+06	1.04932e+06	1.0002e+06	1.23287e+06	1.52738e+06	1.03734e+06	1.6928e+06	1.2843e+06	1.58433e+06	1.24457e+06	2.15639e+06	2.36869e+06	1.85315e+06
Zmhn002422	355.103	193.052	356.11	C16H20O9	[M-H]-	1-O-Feruloyl-β-D-glucose	Phenolic acids	Phenolic acids	7196-71-6	1	2.09283e+06	2.55223e+06	1.88735e+06	2.63724e+06	2.07253e+06	1.95223e+06	1.74636e+06	2.04352e+06	1.931e+06	2.06785e+06	1.95849e+06	2.01986e+06	1.63174e+06	1.64905e+06	1.90764e+06
mws1075	177.055	121	176.047	C10H8O3	[M+H]+	7-Methoxycoumarin	Lignans and Coumarins	Coumarins	531-59-9	1	1.83667e+06	1.40465e+06	1.6526e+06	1.15882e+06	1.50573e+06	1.55137e+06	1.86783e+06	1.49246e+06	1.57471e+06	1.33929e+06	1.2365e+06	1.46747e+06	1.40802e+06	1.38876e+06	1.34099e+06
pmb2319	482.324	184.073	481.317	C23H48NO7P	[M+H]+	LysoPC 15:0	Lipids	LPC	108273-89-8	1	96864.7	107785	110838	107210	101802	112532	113778	108502	128538	172520	173837	185907	323949	288213	206732
Zmjp000182	189.134	70.0652	188.127	C7H16N4O2	[M+H]+	N-Monomethyl-L-arginine	Amino acids and derivatives	Amino acids and derivatives	17035-90-4	3	516303	405957	3.58067e+06	387566	534187	510502	631764	674031	524501	535892	425946	628098	641328	1.67196e+06	446647
Lmhp008833	494.324	184.073	493.317	C24H48NO7P	[M+H]+	LysoPC 16:1(2n isomer)	Lipids	LPC	-	1	241458	234490	276339	296870	108542	330888	399156	198057	301448	450979	541261	405599	861566	582607	560335
Lmjp002906	479.118	317.065	478.111	C22H22O12	[M+H]+	Rhamnetin-3-O-Glucoside	Flavonoids	Flavonols	27875-34-9	1	1.67949e+06	2.31616e+06	2.10985e+06	2.53872e+06	2.3758e+06	2.28074e+06	2.23586e+06	2.20809e+06	2.16806e+06	2.23991e+06	2.28492e+06	2.29125e+06	2.43105e+06	2.67279e+06	2.50818e+06
Zmjp004875	347.074	315.057	346.069	C17H14O8	[M+H]+	5,6,3',4'-Tetrahydroxy-3,7-dimethoxyflavone	Flavonoids	Flavones	-	3	5585.58	1783.56	5724.63	1836.49	3689.84	2693.2	4600.51	1843.51	935.728	1647.56	5484.65	5254.98	3673.67	2529.91	2735.46
Zmyn004449	309.208	171.103	310.214	C18H30O4	[M-H]-	9-Hydroxy-12-oxo-10(E),15(Z)-octadecadienoic acid	Lipids	Free fatty acids	-	3	21368.6	19186.5	25278.5	21836.3	23115.1	26548.2	29746.3	22388.1	26880.1	25315.8	28480.9	25682.9	34739	36319.4	30409.5
Zmpn004713	301.039	149.026	302.043	C15H10O7	[M-H]-	Isoetin (5,7,2',4',5'-Pentahydroxyflavone)	Flavonoids	Flavones	1621-84-7	1	1.83823e+06	1.88466e+06	1.75224e+06	1.97539e+06	1.26803e+06	2.10777e+06	2.27531e+06	1.81371e+06	1.88639e+06	1.7774e+06	2.02745e+06	3.00139e+06	2.34545e+06	1.91618e+06	1.77103e+06
Lmxp010913	676.455	184.076	675.447	C35H66NO9P	[M+H]+	1-(9Z-Octadecenoyl)-2-(9-oxo-nonanoyl)-sn-glycero-3-phosphocholine	Lipids	Glycerol ester	-	1	40665	67610.5	49149.2	32397.9	32316.2	33997.8	33093.4	32994.2	41972.7	25473	28696	51150	21120	24797.5	20184.6
Zmhn003257	299.058	284.039	300.063	C16H12O6	[M-H]-	5,7,2'-Trhiyroxy-8-methoxyflavone	Flavonoids	Flavones	-	3	12152.2	17154.2	15787.1	14884.9	17654.1	29435.2	21188.2	19164.1	22750.9	54796.1	51014.5	66108.2	90116.1	91518.9	78136.9
MWS2069	139.075	77.0379	138.068	C8H10O2	[M+H]+	2-Methoxy-4-methylphenol	Phenolic acids	Phenolic acids	93-51-6	3	9	9	9	13079.1	35099.8	43550.8	205545	126125	90267.4	93889.3	88391	127142	63914.6	92855.2	84955.9
pme3961	252.109	136	251.102	C10H13N5O3	[M+H]+	2'-Deoxyadenosine	Nucleotides and derivatives	Nucleotides and derivatives	958-09-8	3	524259	519134	557168	444110	530755	488585	498352	376672	471349	457198	431649	381051	486863	455348	441560
Lmfn001062	635.089	169.014	636.096	C27H24O18	[M-H]-	2,4,6-Tri-O-galloyl-D-glucose	Phenolic acids	Phenolic acids	108043-99-8	3	64650.1	68855.5	18759.8	88761.9	26800.1	81209.6	57212.6	113539	91255.7	105739	80283.7	96269.1	79901.7	89384.2	84708.1
mws0214	181.072	71	182.079	C6H14O6	[M-H]-	D-Sorbitol	Others	Saccharides	50-70-4	3	59845.1	49603.1	56071.7	56610.8	57149.8	72243.2	67391.8	86572.1	70618.6	71157.6	61094.4	71510.5	89332.5	64157.5	70618.6
MWSHY0067	611.158	303.051	610.153	C27H30O16	[M+H]+	Quercetin-3-O-rutinoside (Rutin)	Flavonoids	Flavonols	153-18-4	1	4.11509e+07	5.05253e+07	5.08996e+07	4.3997e+07	4.67726e+07	4.0958e+07	4.16742e+07	3.99353e+07	4.49234e+07	4.06049e+07	4.07907e+07	3.72999e+07	3.72732e+07	4.00841e+07	4.92133e+07
pmb2791	309.207	209.1	310.1	C18H30O4	[M-H]-	9-Hydroperoxy-10E,12,15Z-octadecatrienoic acid	Lipids	Free fatty acids	111004-08-1	3	25822.6	27407.6	42333.8	29277.1	23305.2	37308.5	19846	32846.7	35472.4	38287.3	33764.1	39555.6	23971.7	40056.6	36697.1
mws0097	357.134	151	358.142	C20H22O6	[M-H]-	Pinoresinol	Lignans and Coumarins	Lignans	487-36-5	1	4.4228e+06	3.36797e+06	2.87035e+06	1.01063e+06	1.2678e+06	1.3104e+06	2.36157e+06	2.56458e+06	1.82657e+06	3.8107e+06	4.29698e+06	4.35199e+06	4.15301e+06	4.85468e+06	4.7988e+06
MA10039641	341.109	89.0246	342.116	C12H22O11	[M-H]-	Lactobiose	Others	Saccharides	63-42-3	1	4.05812e+06	4.02213e+06	4.63109e+06	3.46954e+06	3.48546e+06	3.60181e+06	3.23469e+06	3.25409e+06	3.24194e+06	3.41849e+06	3.39205e+06	3.51228e+06	3.24129e+06	3.17417e+06	3.21045e+06
mws0126	524.371	184.073	523.364	C26H54NO7P	[M+H]+	LysoPC 18:0	Lipids	LPC	19420-57-6	1	1.27177e+06	1.45443e+06	1.55204e+06	1.39172e+06	1.50323e+06	1.67472e+06	1.99085e+06	1.6397e+06	2.15739e+06	2.38593e+06	2.49574e+06	2.50417e+06	3.70681e+06	3.36157e+06	2.80011e+06
Lmhp008589	476.277	335.258	475.27	C23H42NO7P	[M+H]+	LysoPE 18:3(2n isomer)	Lipids	LPE	-	1	1.15699e+06	1.02971e+06	1.43142e+06	1.34363e+06	1.11181e+06	1.2497e+06	1.78884e+06	3.02791e+06	2.01537e+06	1.48063e+06	1.83573e+06	2.09256e+06	2.45815e+06	2.22442e+06	1.9682e+06
mws0671	120.066	74.1	119.058	C4H9NO3	[M+H]+	L-Homoserine	Amino acids and derivatives	Amino acids and derivatives	672-15-1	3	534027	506536	479189	695522	683104	688850	906110	1.00878e+06	912859	1.50394e+06	1.08784e+06	978780	1.23597e+06	1.13243e+06	1.33211e+06
pmb0374	136.062	118.9	135.054	C5H5N5	[M+H]+	2-Aminopurine	Nucleotides and derivatives	Nucleotides and derivatives	452-06-2	1	194459	201547	121098	80408.3	89652	124716	93179.3	74872.9	63612.4	85736.1	89696.3	75768.9	111114	111448	130119
pme3033	104.071	86	103.063	C4H9NO2	[M+H]+	N,N-Dimethylglycine	Amino acids and derivatives	Amino acids and derivatives	1118-68-9	3	690013	594106	1.11339e+06	1.00214e+06	1.22082e+06	1.44203e+06	1.29651e+06	1.078e+06	1.2899e+06	966298	1.23741e+06	1.04316e+06	1.39552e+06	1.2257e+06	1.06367e+06
Ymjm000149	353.088	191.059	354.095	C16H18O9	[M-H]-	3-O-Caffeoylquinic acid	Phenolic acids	Phenolic acids	-	1	2.62726e+07	2.34525e+07	2.14581e+07	2.08566e+07	1.76125e+07	1.74473e+07	18790526	1.62217e+07	1.7431e+07	1.56336e+07	1.64943e+07	1.57305e+07	1.41426e+07	1.60848e+07	1.69823e+07
pmb0876	454.293	313.274	453.286	C21H44NO7P	[M+H]+	LysoPE 16:0	Lipids	LPE	53862-35-4	1	4.07571e+06	3.97442e+06	2.0007e+06	3.92249e+06	4.20049e+06	4.61134e+06	5.26343e+06	4.34391e+06	5.25915e+06	5.65906e+06	6.52751e+06	6.28315e+06	8.95237e+06	9.52034e+06	6.93204e+06
Zmyn000083	338.99	78.9582	339.996	C6H14O12P2	[M-H]-	D-Glucose 1,6-bisphosphate	Others	Saccharides	10139-18-1	3	23360.3	15295.2	27820.5	23628.1	26050.7	34902.7	41077.2	19875.9	60255.7	55313.2	34055.9	41558.1	53270.8	65608	44678.3
Lmjp003206	759.199	303.05	758.191	C32H38O21	[M+H]+	Quercetin-3-O-Sambubioside-5-O-Glucoside	Flavonoids	Flavonols	-	3	62035.3	55084.3	75940.9	81516.4	50599.8	100516	59898.4	48741.2	46707.2	38616.4	61181.7	27819.9	27884.9	46005.7	32203.9
Lmhp009464	466.293	325.274	465.286	C22H44NO7P	[M+H]+	LysoPE 17:1(2n isomer)	Lipids	LPE	-	3	15733.5	21605	34751.4	20910.6	23092.7	14998.8	29937.6	23134.5	11383.1	27278.8	35779.6	33256.3	52610.6	52059.5	38684.9
MWSmce706	129.065	56.0494	128.059	C5H8N2O2	[M+H]+	Cyclo(Ala-Gly)	Amino acids and derivatives	Amino acids and derivatives	4526-77-6	1	5.59933e+06	6.02562e+06	6.47322e+06	6.553e+06	6.24547e+06	6.20526e+06	6.38571e+06	6.31462e+06	6.20969e+06	5.16373e+06	5.47095e+06	5.26753e+06	5.19559e+06	6.34171e+06	5.45963e+06
Jmwn002172	315.11	135.04	316.116	C14H20O8	[M-H]-	3,4-dihydroxyphenylethanol-β-D-glucopyranoside	Phenolic acids	Phenolic acids	-	3	238527	244456	236957	228672	245577	242515	239053	193138	212031	176375	206086	207789	204890	219718	231691
MWSslk102	155.012	119.036	154.005	C5H3ClN4	[M+H]+	6-Chloropurine	Nucleotides and derivatives	Nucleotides and derivatives	87-42-3	3	132423	106011	111230	130670	121716	136221	105892	110213	109493	109744	103195	112809	94169.4	129856	111644
pme3967	312.13	180	311.123	C12H17N5O5	[M+H]+	2-(Dimethylamino)guanosine	Nucleotides and derivatives	Nucleotides and derivatives	2140-67-2	1	3.18397e+06	4.07171e+06	3.25051e+06	5.75895e+06	5.1444e+06	4.96674e+06	4.41423e+06	5.33804e+06	4.90075e+06	5.43601e+06	5.4199e+06	5.05914e+06	5.90781e+06	5.28904e+06	5.56752e+06
mws0282	203.083	116.051	204.09	C11H12N2O2	[M-H]-	L-Tryptophan	Amino acids and derivatives	Amino acids and derivatives	73-22-3	1	1.36946e+06	999150	1.53834e+06	2.01055e+06	2.91427e+06	3.81672e+06	7.51985e+06	6.4362e+06	6.4551e+06	9.98694e+06	1.05525e+07	1.21715e+07	1.31318e+07	1.31556e+07	1.19703e+07
Cmyn001328	339.069	177.018	340.079	C15H16O9	[M-H]-	Daphnin	Lignans and Coumarins	Coumarins	486-55-5	1	1.18186e+06	1.15917e+06	1.17982e+06	1.33357e+06	1.27914e+06	1.47087e+06	1.47679e+06	1.51615e+06	1.58165e+06	1.45934e+06	1.57476e+06	1.39521e+06	1.25363e+06	1.5232e+06	1.39811e+06
pmb3101	175.061	115.044	176.069	C7H12O5	[M-H]-	2-Isopropylmalic Acid	Organic acids	Organic acids	49601-06-1	1	2.25893e+07	1.88712e+07	2.19625e+07	1.30376e+07	1.93744e+07	1.80308e+07	2.02308e+07	1.69743e+07	1.76091e+07	1.6217e+07	2.01433e+07	2.03422e+07	1.94531e+07	2.13972e+07	2.05324e+07
Lmhp007598	534.355	184.073	533.348	C27H52NO7P	[M+H]+	LysoPC 19:2(2n isomer)	Lipids	LPC	-	1	24682.6	53998.5	45030.6	60965.6	33348.1	62916.1	187845	165249	212336	249290	298312	470073	288041	559888	408564
Zmyn000155	173.105	131.083	174.1	C7H14N2O3	[M-H]-	N-α-Acetyl-L-ornithine	Amino acids and derivatives	Amino acids and derivatives	6205-08-9	3	34425.3	23536.9	42919.9	28840.9	42217	44160.7	45525.9	21090.5	47614.9	33418.3	54553.9	44638.6	73251.1	90257.9	51160.3
pmp001285	149.023	65.0406	148.016	C8H4O3	[M+H]+	Phthalic anhydride	Phenolic acids	Phenolic acids	85-44-9	1	1.23676e+06	895164	982316	982460	1.3617e+06	1.14344e+06	1.05156e+06	822809	886217	855658	972222	955952	952869	797294	935747
Lmbn013410	205.16	189.127	206.167	C14H22O	[M-H]-	2,4-Di-Tert-Butylphenol	Phenolic acids	Phenolic acids	96-76-4	1	109747	100091	107945	114955	107889	106172	111068	107523	107602	125706	109359	107132	116475	115772	117186
Lmhp009526	515.322	261.221	514.314	C27H46O9	[M+H]+	2-α-Linolenoyl-glycerol-1-O-glucoside	Lipids	Glycerol ester	-	3	372223	232311	965313	215510	260272	354811	207601	189428	188601	113893	154607	90018.8	116266	129021	149629
pmp000008	359.113	344.08	358.105	C19H18O7	[M+H]+	5-Hydroxy-6,7,3',4'-tetramethoxyflavone	Flavonoids	Flavones	21763-80-4	3	4.79912e+06	4.50534e+06	5.30401e+06	4.80087e+06	5.18702e+06	5.5216e+06	5.24391e+06	5.01302e+06	2.73045e+06	4.64869e+06	5.0673e+06	4.57257e+06	4.81498e+06	4.95296e+06	1.79414e+06
Hmcp002187	509.128	347.07	508.121	C23H24O13	[M+H]+	Limocitrin-3-O-galactoside	Flavonoids	Flavonols	-	1	461302	531736	465825	477871	439782	384357	431454	471560	551696	477168	438885	466274	467117	486718	629775
Lmhp010040	504.308	363.289	503.301	C25H46NO7P	[M+H]+	LysoPE 20:3	Lipids	LPE	-	3	46753.9	55512.8	45599.5	45693.4	23043.5	49690.7	64373.9	48284.8	63603.2	54690.8	62465.8	57165.5	65535.7	78059.6	61594.8
mws0179	367.103	190.9	368.111	C17H20O9	[M-H]-	Chlorogenic acid methyl ester	Phenolic acids	Phenolic acids	29708-87-0	1	353075	313781	410780	218205	340395	262714	302940	252783	249981	212935	278932	225309	237846	338247	252147
pme0230	268.104	136.062	267.097	C10H13N5O4	[M+H]+	Adenosine	Nucleotides and derivatives	Nucleotides and derivatives	58-61-7	1	5.67083e+07	5.45992e+07	3.22002e+07	2.13575e+07	2.36709e+07	2.81189e+07	2.90691e+07	2.03788e+07	1.78767e+07	1.98787e+07	3.19741e+07	1.93771e+07	3.23411e+07	2.81823e+07	2.67343e+07
MWSmce083	207.072	133.033	208.074	C11H12O4	[M-H]-	Ferulic acid methyl ester	Phenolic acids	Phenolic acids	2309-07-1	3	73398.8	53410.3	65674.7	77364.4	58435.7	92154.9	184284	206140	166489	280964	324467	336489	326985	430771	278893
MWS5164	203.15	70.0653	202.143	C8H18N4O2	[M+H]+	N,N'-Dimethylarginine;SDMA	Amino acids and derivatives	Amino acids and derivatives	30344-00-4	3	663716	540290	768054	713851	874545	936253	991756	815560	981081	1.06726e+06	1.04246e+06	1.17928e+06	1.18823e+06	1.28174e+06	1.06926e+06
Zmzn000113	146.047	102.056	147.053	C5H9NO4	[M-H]-	L-threo-3-Methylaspartate	Amino acids and derivatives	Amino acids and derivatives	6061-13-8	1	1.11746e+06	1.29056e+06	1.36556e+06	1.45455e+06	1.31798e+06	1.29352e+06	1.01578e+06	993933	938418	811140	866044	643854	753225	673681	755174
MWS1837	158.118	95.0861	157.11	C8H15NO2	[M+H]+	Tranexamic Acid	Organic acids	Organic acids	1197-18-8	3	608530	637306	721222	652158	604161	584343	645131	657605	720908	598830	629159	637329	615461	732927	610104
Zmyn005252	285.244	239.238	286.251	C17H34O3	[M-H]-	3-Hydroxy-palmitic acid methyl ester	Lipids	Free fatty acids	51883-36-4	3	25218.9	30209.2	26316.4	22124.9	14065.4	19987.8	20978.7	14270.6	22583.6	28703.2	23337.5	25632.7	18949	18277.4	22095.9
mws1200	177	145	178.063	C10H10O3	[M-H]-	Trans-4-Hydroxycinnamic Acid Methyl Ester	Phenolic acids	Phenolic acids	19367-38-5	3	2.52967e+06	1.70106e+06	2.65409e+06	442395	876715	750958	612172	430010	591216	375488	533048	477879	429802	485094	395690
MWSmce364	197.08	151.074	196.074	C10H12O4	[M+H]+	Xanthoxylin	Phenolic acids	Phenolic acids	90-24-4	3	303690	164548	219140	189300	310954	230750	288773	184340	192549	164435	231137	201631	197557	158169	181004
Lmmn003398	489.107	285.04	490.111	C23H22O12	[M-H]-	Kaempferol-3-O-(6''-O-acetyl)glucoside	Flavonoids	Flavonols	-	1	1.05696e+06	1.10631e+06	1.16942e+06	1.28576e+06	1.22072e+06	1.35357e+06	1.13407e+06	1.5098e+06	1.21056e+06	935579	1.21173e+06	671871	1.06393e+06	1.3908e+06	1.08511e+06
pmd0132	496.34	184.073	495.332	C24H50NO7P	[M+H]+	LysoPC 16:0(2n isomer)	Lipids	LPC	-	1	3.29173e+07	3.60359e+07	3.72057e+07	3.54839e+07	3.25742e+07	3.70466e+07	3.60209e+07	3.38155e+07	3.8794e+07	4.95331e+07	4.94446e+07	4.5479e+07	7.13289e+07	6.76018e+07	5.38917e+07
pmn001382	515.12	353.088	516.127	C25H24O12	[M-H]-	Isochlorogenic acid A	Phenolic acids	Phenolic acids	2450-53-5	1	2.13696e+07	1.64874e+07	1.9762e+07	1.32786e+07	1.44143e+07	1.43168e+07	1.40304e+07	1.25082e+07	1.32449e+07	1.17567e+07	1.29481e+07	1.23327e+07	8.23107e+06	1.02686e+07	1.19927e+07
mws2623	281.249	281.25	282.256	C18H34O2	[M-H]-	11-Octadecanoic acid(Vaccenic acid)	Lipids	Free fatty acids	506-17-2	3	1.76953e+07	1.1559e+07	1.61998e+07	1.21361e+07	1.66988e+07	1.71279e+07	1.73941e+07	1.45624e+07	1.9627e+07	2.35363e+07	2.64185e+07	2.77115e+07	3.57785e+07	3.04138e+07	3.13165e+07
Lmyn012331	281.249	281.249	282.256	C18H34O2	[M-H]-	Petroselinic acid	Lipids	Free fatty acids	593-39-5	3	1.76953e+07	1.1559e+07	1.61998e+07	1.21361e+07	1.66988e+07	1.71279e+07	1.73941e+07	1.45624e+07	1.9627e+07	2.35363e+07	2.64185e+07	2.77115e+07	3.57785e+07	3.04138e+07	3.13165e+07
Hmmp002121	469.121	317.08	468.113	C23H16O11	[M+H]+	Isorhamnetin-3-O-gallate	Flavonoids	Flavonols	-	3	368874	227712	256582	215430	202040	308313	228633	226445	225326	224407	181977	224901	178010	234232	193204
mws1080	341.109	179.056	342.116	C12H22O11	[M-H]-	Galactinol	Others	Saccharides	3687-64-7	1	8.88773e+06	8.36426e+06	8.27995e+06	7.53098e+06	6.68438e+06	6.51469e+06	6.18767e+06	7.46714e+06	6.33379e+06	6.32758e+06	7.19107e+06	5.68438e+06	6.11037e+06	6.30475e+06	6.52097e+06
pma6218	419.1	383.1	418.126	C21H22O9	[M+H]+	O-MethylNaringenin-8-C-arabinoside	Flavonoids	Flavanones	-	3	255775	259906	245280	303168	319527	285583	294984	281001	240748	257567	273446	297008	282769	266755	236116
MWS5235	299.261	253.254	300.266	C18H36O3	[M-H]-	12-Hydroxyoctadecanoic acid	Lipids	Free fatty acids	106-14-9	1	14103.1	32837.3	30130.9	30982.3	30564.1	36082	29626.8	29878.2	27414.7	30958.1	29603	31899.7	34244.2	29703.2	30003.3
Lmhp009769	466.293	325.274	465.286	C22H44NO7P	[M+H]+	LysoPE 17:1	Lipids	LPE	-	3	27921.1	27014.4	32498.4	26453.7	25870.7	26707.3	28876.5	15331.8	35134.9	28375.3	37350.4	31426.9	52139.4	49751.3	20313.3
pma0101	293.161	163.039	292.154	C14H20N4O3	[M+H]+	Caffeoylagmatine	Alkaloids	Phenolamine	-	3	142194	118606	178158	150086	174212	155620	152577	109249	188716	122164	135969	153721	94583.4	103163	133282
mws0258	132.102	86	131.095	C6H13NO2	[M+H]+	L-Isoleucine	Amino acids and derivatives	Amino acids and derivatives	73-32-5	1	1.27883e+06	1.17616e+06	2.59431e+06	3.8321e+06	8.46884e+06	1.16142e+07	1.53803e+07	6.70809e+06	1.28481e+07	2.03754e+07	1.51681e+07	1.40631e+07	1.60757e+07	1.44558e+07	1.88124e+07
Lmsp003252	641.171	317.066	640.164	C28H32O17	[M+H]+	Isorhamnetin-3-O-sophoroside	Flavonoids	Flavonols	-	3	174535	196277	252238	211439	183705	201296	243085	201042	282524	248294	266232	206532	217825	236094	240198
Smhp004476	565.15	433.11	564.148	C26H28O14	[M+H]+	Isovitexin-2''-O-xyloside	Flavonoids	Flavones	-	3	1.578e+06	1.83129e+06	1.65773e+06	1.93372e+06	2.24337e+06	1.90969e+06	1.91186e+06	2.18036e+06	1.85734e+06	1.48971e+06	1.84492e+06	1.86559e+06	1.90647e+06	2.00365e+06	1.851e+06
MWS1875	143.05	115.055	144.058	C10H8O	[M-H]-	2-Naphthol	Phenolic acids	Phenolic acids	135-19-3	3	50015	18830.8	35359.6	23333.6	54489	30804.4	26443.6	19658.4	21928.2	18607.6	26253.4	26639.7	21034.6	16393.4	20869.1
mws0344	165.041	75.0091	166.048	C5H10O6	[M-H]-	D-Xylonic acid	Others	Saccharides	526-91-0	1	2.69386e+06	2.8757e+06	2.96525e+06	3.75729e+06	3.43884e+06	3.75499e+06	3.48031e+06	3.84614e+06	3.997e+06	3.96714e+06	3.8464e+06	3.8886e+06	4.31216e+06	3.91028e+06	3.97589e+06
pme3207	141.019	59	142.027	C6H6O4	[M-H]-	Muconic acid	Organic acids	Organic acids	1119-72-8	3	2.95085e+06	547381	2.61338e+06	2.5793e+06	2.62231e+06	2.6208e+06	2.59245e+06	2.63007e+06	2.74677e+06	2.81374e+06	2.53547e+06	2.80403e+06	2.5721e+06	2.44914e+06	2.52676e+06
Lmyn006227	269.046	151.005	270.053	C15H10O5	[M-H]-	Galangin (3,5,7-Trihydroxyflavone)	Flavonoids	Flavones	548-83-4	1	51887.7	42091.9	45849.3	64665.3	76732.7	97398.1	206258	137324	137170	117532	121694	130685	138306	160109	153378
mws0567	146.092	87	145.085	C5H11N3O2	[M+H]+	4-Guanidinobutyric acid	Organic acids	Organic acids	463-00-3	3	229064	319733	403277	440457	476567	474054	388645	440669	459946	622483	549548	597662	689553	612429	511556
mws1077	355.102	193.049	354.095	C16H18O9	[M+H]+	Scopoletin-7-O-glucoside (Scopolin)	Lignans and Coumarins	Coumarins	531-44-2	1	271113	249689	268199	258809	279949	242260	259692	274672	250038	236415	234671	129805	213620	228635	251691
Zmhn001926	299.077	137.025	300.084	C13H16O8	[M-H]-	1-O-Salicyloyl-β-D-glucose	Phenolic acids	Phenolic acids	60517-74-0	1	7.1365e+06	6.03131e+06	5.90151e+06	5.92331e+06	6.01831e+06	6.34328e+06	4.59612e+06	4.10193e+06	4.84007e+06	4.87102e+06	5.62458e+06	5.32405e+06	6.09298e+06	5.98814e+06	6.06538e+06
MWSslk083	183.065	153.02	184.074	C9H12O4	[M-H]-	4-Hydroxy-3,5-dimethoxybenzyl alcohol	Phenolic acids	Phenolic acids	530-56-3	3	100605	66100.3	86022.8	51285.1	82282.9	76359.1	78321.8	69900.3	85755.9	73883.1	108144	100468	73940.6	87455.4	65562.7
Lnrp102163	757.208	303.05	756.211	C33H40O20	[M+H]+	Quercetin-3-O-rutinoside-7-O-rhamnoside	Flavonoids	Flavonols	-	3	409972	482842	447057	605935	408915	536770	430805	327855	497774	363931	346666	380674	305576	340187	318015
Lmsn004674	309.098	147.045	310.105	C15H18O7	[M-H]-	1-O-Cinnamoyl-β-D-glucose	Phenolic acids	Phenolic acids	40004-96-4	1	1.91738e+06	1.42738e+06	1.64216e+06	1.13365e+06	1.33767e+06	1.09553e+06	944277	921342	934108	726021	1.01036e+06	868059	782134	750968	823139
mws0920	301.035	151	302.043	C15H10O7	[M-H]-	Tricetin (5,7,3',4',5'-Pentahydroxyflavone)	Flavonoids	Flavones	520-31-0	1	2.96679e+06	3.08761e+06	2.82008e+06	3.7407e+06	3.31814e+06	3.38652e+06	3.49762e+06	3.30136e+06	3.25526e+06	3.04883e+06	3.31804e+06	3.55546e+06	3.37421e+06	3.57264e+06	3.0084e+06
Lmsn001014	331.067	169.014	332.074	C13H16O10	[M-H]-	1-O-Galloyl-β-D-glucose	Phenolic acids	Phenolic acids	58511-73-2	3	4.88711e+07	7.32694e+06	4.47246e+07	5.94507e+06	3.82809e+07	4.79377e+06	6.3735e+06	3.66494e+07	7.81987e+06	7.82923e+06	3.43761e+07	1.08933e+07	1.23583e+07	2.85981e+07	1.22517e+07
Hmqn003054	329.235	311.221	330.24	C18H34O5	[M-H]-	9,10,11-Trihydroxy-12-octadecenoic acid	Lipids	Free fatty acids	61911-67-9	1	14840	14413	21162.4	18484.3	20648.8	23368.3	26201.9	17816.3	20374.2	26570.2	31499.7	27854.8	52945.5	39909.7	33634.8
pme0088	285.041	151	286.048	C15H10O6	[M-H]-	Luteolin (5,7,3',4'-Tetrahydroxyflavone)	Flavonoids	Flavones	491-70-3	3	47327.9	59401.5	68230.8	72943	87420.3	107083	208029	162938	186931	183298	196042	224246	264123	289206	264643
Zmtn001661	315.106	153.019	316.116	C14H20O8	[M-H]-	Vanilloloside	Phenolic acids	Phenolic acids	74950-96-2	3	3.19106e+06	2.94994e+06	3.11068e+06	3.26834e+06	3.74487e+06	3.45258e+06	3.43854e+06	3.50494e+06	3.41434e+06	4.09802e+06	3.71077e+06	3.5936e+06	3.81921e+06	4.00667e+06	3.47502e+06
Lmmp003817	535.108	287.055	534.101	C24H22O14	[M+H]+	Kaempferol-3-O-(6''-malonyl)glucoside	Flavonoids	Flavonols	-	3	6.51027e+06	8.16967e+06	8.22169e+06	8.10504e+06	8.3205e+06	8.9071e+06	8.63697e+06	7.74736e+06	7.24314e+06	7.15394e+06	8.435e+06	8.3741e+06	6.50096e+06	7.99112e+06	8.21024e+06
Lmpp005842	479.108	333.07	478.101	C22H22O12	[M+H]+	6-Methoxyquercetin-3-O-rhamnoside	Flavonoids	Flavonols	-	3	46772.2	68190	58048.5	31305	41154.6	17176.3	31665.9	45173.3	36290.8	30566.5	38360	36730.1	45187.5	39807.4	55578.4
ML10180524	244.095	112.054	243.085	C9H13N3O5	[M+H]+	Cytarabine	Nucleotides and derivatives	Nucleotides and derivatives	147-94-4	3	512901	471475	437540	342549	439285	497263	661168	558520	528270	838056	782383	958395	1.42195e+06	1.36982e+06	631634
pma6460	337.09	163.04	338.1	C16H18O8	[M-H]-	4-O-p-Coumaroylquinic acid	Phenolic acids	Phenolic acids	32451-86-8	3	8.55657e+06	7.48877e+06	7.8559e+06	5.56693e+06	6.73707e+06	7.35857e+06	7.0609e+06	6.25549e+06	6.65214e+06	6.92203e+06	6.41648e+06	6.60093e+06	7.35106e+06	5.98907e+06	6.82147e+06
pmb0818	206.1	147.5	205.074	C11H11NO3	[M+H]+	Methoxyindoleacetic acid	Alkaloids	Plumerane	3471-31-6	3	156035	137042	150160	274845	379714	466094	1.08926e+06	995031	965561	1.61584e+06	1.59984e+06	1.56654e+06	1.7656e+06	1.98587e+06	1.73869e+06
pme2914	161.046	99.0501	162.053	C6H10O5	[M-H]-	3-Hydroxy-3-methylpentane-1,5-dioic acid	Amino acids and derivatives	Amino acids and derivatives	503-49-1	1	1.5934e+06	1.26861e+06	1.9516e+06	1.15555e+06	1.65829e+06	1.64429e+06	1.62311e+06	1.34567e+06	1.3674e+06	1.18838e+06	1.48285e+06	1.38542e+06	1.51002e+06	1.58101e+06	1.24965e+06
Lmdp003509	435.092	303.061	434.085	C20H18O11	[M+H]+	Quercetin-3-O-xyloside (Reynoutrin)	Flavonoids	Flavonols	549-32-6	1	1.30876e+07	1.86533e+07	1.60655e+07	2.15688e+07	1.68278e+07	1.50541e+07	1.52884e+07	1.73548e+07	1.89219e+07	1.64895e+07	1.68562e+07	1.5114e+07	1.30205e+07	1.70429e+07	1.53648e+07
mws0089	447.093	285.041	448.101	C21H20O11	[M-H]-	Kaempferol-7-O-glucoside	Flavonoids	Flavonols	16290-07-6	1	3.17859e+07	3.08534e+07	3.36387e+07	2.83545e+07	3.01245e+07	2.83608e+07	2.7959e+07	2.39551e+07	2.75755e+07	2.15473e+07	2.45539e+07	2.40023e+07	2.41841e+07	2.25098e+07	2.25782e+07
MWSHY0181	433.113	313.072	432.106	C21H20O10	[M+H]+	Apigenin-8-C-Glucoside (Vitexin)	Flavonoids	Flavones	3681-93-4	1	8.76345e+06	1.02984e+07	7.57645e+06	1.0527e+07	9.11271e+06	9.79331e+06	1.26172e+07	9.90211e+06	7.78851e+06	1.01555e+07	9.923e+06	9.42066e+06	1.1707e+07	8.73074e+06	1.07299e+07
MWSHY0008	433.113	313.072	432.106	C21H20O10	[M+H]+	Apigenin-6-C-glucoside (Isovitexin)	Flavonoids	Flavones	38953-85-4	1	8.76345e+06	1.02984e+07	7.57645e+06	1.0527e+07	9.11271e+06	9.79331e+06	1.26172e+07	9.90211e+06	7.78851e+06	1.01555e+07	9.923e+06	9.42066e+06	1.1707e+07	8.73074e+06	1.07299e+07
Zmjp000966	268.106	136.062	267.097	C10H13N5O4	[M+H]+	Vidarabine	Nucleotides and derivatives	Nucleotides and derivatives	5536-17-4	1	5.94271e+07	5.40331e+07	3.90523e+07	2.14277e+07	2.1969e+07	3.07603e+07	2.95673e+07	2.25677e+07	2.00511e+07	2.27038e+07	3.14545e+07	2.45745e+07	3.04767e+07	2.95658e+07	3.60234e+07
pmf0174	157.16	157.2	158.167	C10H22O	[M-H]-	1-Decanol	Others	Saccharides	112-30-1	3	1.68013e+06	1.25962e+06	1.50687e+06	1.35292e+06	1.69849e+06	1.48957e+06	1.37515e+06	1.25772e+06	1.29885e+06	1.21173e+06	1.37859e+06	1.32145e+06	1.21312e+06	1.12504e+06	1.26601e+06
pmb1562	351.253	146.9	350.246	C21H34O4	[M+H]+	1-Stearidonoyl-Glycerol	Lipids	Glycerol ester	-	2	30853.9	17475.2	31420.5	16328.4	18543	33042.2	67342.5	32131.6	44796.2	27652.4	40571.2	43015.2	46577.9	49658.3	44346.5
Lmzn001582	387.166	207.102	388.174	C18H28O9	[M-H]-	5'-Glucosyloxyjasmanic acid	Phenolic acids	Phenolic acids	-	3	193078	154072	152918	193048	187147	255969	391803	397974	378902	603074	591848	759782	636288	750314	726259
Hmjp004736	487.123	139.04	486.115	C24H22O11	[M+H]+	Epigallocatechin-3-O-(3,5-O-dimethyl)gallate	Flavonoids	Flavanols	-	3	859360	732664	829810	1.02402e+06	887448	818256	837442	995219	921567	863759	694020	676865	680660	671098	913786
pmp001309	465.103	303.1	464.096	C21H20O12	[M+H]+	6-Hydroxykaempferol-7-O-glucoside	Flavonoids	Flavonols	-	1	7.08721e+07	5.3312e+07	7.20235e+07	7.33571e+07	8.30677e+07	7.11691e+07	5.02649e+07	7.9333e+07	7.99152e+07	8.19847e+07	7.45253e+07	4.84397e+07	8.46362e+07	7.84128e+07	4.92268e+07
mws0289	480.308	339.289	479.301	C23H46NO7P	[M+H]+	LysoPE 18:1	Lipids	LPE	89576-29-4	3	1.54686e+06	1.24005e+06	1.63713e+06	914879	1.09325e+06	678108	1.38403e+06	333348	1.4033e+06	341963	1.25207e+06	537480	1.56282e+06	1.64111e+06	1.23988e+06
Hmmp004965	463.124	301.07	462.116	C22H22O11	[M+H]+	Diosmetin-7-O-glucoside	Flavonoids	Flavones	20126-59-4	1	1.20169e+06	1.49946e+06	1.4131e+06	1.85891e+06	1.82359e+06	1.86619e+06	1.48721e+06	1.93612e+06	1.77162e+06	1.44471e+06	1.63648e+06	1.5e+06	1.56548e+06	1.5262e+06	1.77423e+06
pmp000004	331.081	316.06	330.074	C17H14O7	[M+H]+	4',5,7-Trihydroxy-3',6-dimethoxyflavone (Jaceosidin)	Flavonoids	Flavones	18085-97-7	3	75454.9	60897	59693.9	65298.2	85628.5	96577.1	129437	92319.1	118119	114774	134988	127124	222027	188521	134539
MWSHY0195	463.123	301.085	462.116	C22H22O11	[M+H]+	Hispidulin-7-O-glucoside(Homoplantaginin)	Flavonoids	Flavones	17680-84-1	1	1.34274e+06	1.03756e+06	1.32678e+06	1.73432e+06	1.87187e+06	1.72406e+06	1.5758e+06	1.92438e+06	1.72705e+06	1.6963e+06	1.706e+06	1.4201e+06	1.62541e+06	1.61663e+06	1.72297e+06
mws1050	148.06	88	147.053	C5H9NO4	[M+H]+	O-Acetylserine	Amino acids and derivatives	Amino acids and derivatives	5147-00-2	3	104395	167106	109939	159096	186213	178657	260313	245742	300317	278656	295567	323044	357538	312881	295807
Zmgp003492	373.117	105.033	372.121	C20H20O7	[M+H]+	8-Hydroxy-α-conidendrin	Lignans and Coumarins	Lignans	-	3	46371.9	38745.7	35007.7	34700.8	24902.7	21763.7	38267.3	25453.5	24573.2	36934.1	31285.2	20537.1	38759.4	40795	36407.5
MWSslk030	611.197	303.091	612.205	C28H36O15	[M-H]-	Neohesperidin Dihydrochalcone (Nhdc)	Flavonoids	Chalcones	20702-77-6	3	137407	181914	142530	137701	142186	148047	112518	104644	102206	117016	139836	129654	99079.5	119835	110364
pmp001270	494.324	184.073	493.317	C24H48NO7P	[M+H]+	LysoPC 16:1	Lipids	LPC	76790-27-7	1	851168	854473	1.10722e+06	707377	719698	864763	1.01996e+06	737707	1.05169e+06	1.07696e+06	1.19027e+06	1.28318e+06	2.08904e+06	1.92547e+06	1.37892e+06
Lmln010063	205.158	189.129	206.167	C14H22O	[M-H]-	2,6-Di-tert-butylphenol	Phenolic acids	Phenolic acids	128-39-2	1	112648	112752	108886	108243	108737	106920	107898	106279	112143	106790	107798	108000	110274	114752	111309
Hmln002806	335.077	179.03	336.085	C16H16O8	[M-H]-	5-O-Caffeoylshikimic acid	Phenolic acids	Phenolic acids	180981-12-8	1	470143	576211	462391	454757	472452	605922	465349	381286	399781	312120	346720	328598	333628	491128	336128
MWS1816	183.139	183.135	184.146	C11H20O2	[M-H]-	10-Undecenoic acid	Lipids	Free fatty acids	112-38-9	3	39164.2	39900.5	40183.2	44126.2	44048.8	42894.2	40603.9	43167	40480.9	41051.7	42309.3	44038.4	41053.8	42700.6	42465.1
Zmhn001446	579.208	417.156	580.216	C28H36O13	[M-H]-	Syringaresinol-4'-O-glucoside	Lignans and Coumarins	Lignans	7374-79-0	3	105694	67816.3	80359.8	73829	87756.9	65658.5	83625.4	29340.6	80366.9	87420.5	53936	82025	68771.2	73829	86261
mws1521	285.098	121.029	286.105	C13H18O7	[M-H]-	Salicin	Phenolic acids	Phenolic acids	138-52-3	3	255498	228996	335520	280988	237014	232834	260132	243751	324438	260983	285016	220348	275850	277539	287373
Lmmp003672	593.165	441.114	592.158	C31H28O12	[M+H]+	8,8'-Methylenebiscatechin	Flavonoids	Flavanols	81555-08-0	3	70356.2	91314.4	56308.5	124539	80681.2	78983.3	85660.7	101805	71070.9	91990.7	84903.6	82314.9	95372.2	111501	88786
pme0122	189.123	126	188.116	C8H16N2O3	[M+H]+	N6-Acetyl-L-lysine	Amino acids and derivatives	Amino acids and derivatives	692-04-6	3	108736	75703.1	58854	102462	116056	43319.7	127158	44950.3	201233	269349	197072	296728	296100	310933	323835
pmc0274	167.1	121.1	166.031	C6H6N4S	[M+H]+	6-Methylmercaptopurine	Nucleotides and derivatives	Nucleotides and derivatives	50-66-8	3	3.93204e+06	3.56218e+06	3.08933e+06	6.79106e+06	7.99876e+06	1.15585e+07	3.13589e+07	3.1957e+07	2.80716e+07	4.30389e+07	3.03188e+07	4.01222e+07	3.83984e+07	4.7931e+07	4.58586e+07
Lmbn005369	295.228	195.141	296.235	C18H32O3	[M-H]-	13(S)-HODE;13(S)-Hydroxyoctadeca-9Z,11E-dienoic acid	Lipids	Free fatty acids	10219-69-9	1	240743	214932	274815	270647	304620	359836	321931	273599	311218	412356	349844	438541	338816	561390	480129
MWStz083	197.129	70.0674	196.121	C10H16N2O2	[M+H]+	Cyclo(D-Val-L-Pro)	Amino acids and derivatives	Amino acids and derivatives	27483-18-7	3	410454	410862	364139	403670	434123	421964	462345	436777	479490	433928	420524	447443	432505	448105	403820
Lssp210087	359.15	137.062	358.142	C20H22O6	[M+H]+	Matairesinol	Lignans and Coumarins	Lignans	580-72-3	3	730839	520327	909770	315027	482542	386068	479539	422103	490592	583235	748448	687318	820305	902739	705342
mws2118	435.13	166.7	436.137	C21H24O10	[M-H]-	Phloretin-2'-O-glucoside (Phlorizin)	Flavonoids	Chalcones	60-81-1	1	875475	1.04494e+06	624944	1.21717e+06	909754	909916	920122	1.16043e+06	861607	1.09867e+06	831119	959970	931729	866030	987439
pme0264	243.098	127	242.09	C10H14N2O5	[M+H]+	Thymidine	Nucleotides and derivatives	Nucleotides and derivatives	50-89-5	3	267969	215964	350321	143416	238413	226853	297925	173826	251867	253052	251722	270632	325514	327618	224031
mws0628	121.029	92	122.037	C7H6O2	[M-H]-	4-Hydroxybenzaldehyde	Phenolic acids	Phenolic acids	123-08-0	3	278239	259662	297537	153449	238390	219178	275393	261130	272546	269700	302397	290574	301932	300263	297452
Lmrn001951	181.051	135.043	182.058	C9H10O4	[M-H]-	(S)-2-Hydroxy-3-(4-Hydroxyphenyl)Propanoic Acid	Phenolic acids	Phenolic acids	23508-35-2	3	49222.6	51572.3	44653.4	70030.7	49356.4	43760.7	43420	85752.9	54372.6	64890.7	84128.1	47152.4	74652.1	85761.1	50087.6
Lmbp000123	164.074	56.0495	163.067	C6H13NO2S	[M+H]+	L-Homomethionine	Amino acids and derivatives	Amino acids and derivatives	25148-30-5	3	238452	131596	179928	369725	515383	640306	1.16421e+06	709678	941215	1.53657e+06	1.13448e+06	1.35692e+06	1.59999e+06	1.70072e+06	1.75998e+06
pmn001378	519.187	357.136	520.194	C26H32O11	[M-H]-	Pinoresinol-4-O-glucoside	Lignans and Coumarins	Lignans	41607-20-9	2	903133	560261	562185	520271	504849	412490	410937	382074	404185	347419	419258	363614	326633	309130	407899
pme0513	151.061	59	152.069	C5H12O5	[M-H]-	Xylitol	Others	Saccharides	87-99-0	3	64959.9	47671.8	85090.2	50169.4	33900.8	42247.6	63173.1	26728.1	50688.4	37784.9	56361.6	53452.6	57171.2	61315.4	60076.9
MWS4414	145.049	57.0334	144.042	C6H8O4	[M+H]+	trans-2-Butene-1,4-dicarboxylic Acid	Organic acids	Organic acids	4436-74-2	3	135958	50537.3	32615.2	194272	261252	299359	663567	448598	469981	560991	608554	580285	655055	655165	653549
mws0473	131.035	87.045	132.042	C5H8O4	[M-H]-	2-Methylsuccinic acid	Organic acids	Organic acids	498-21-5	3	123282	107176	124318	95029.2	125456	126672	126462	132772	123033	111803	109802	117085	125513	133847	143890
Lmmn002164	131.035	87.0452	132.042	C5H8O4	[M-H]-	Monomethyl succinate	Organic acids	Organic acids	3878-55-5	3	123282	107176	124318	95029.2	125456	126672	126462	132772	123033	111803	109802	117085	125513	133847	143890
Lmmn000806	131.035	87.0459	132.042	C5H8O4	[M-H]-	Dimethylmalonic acid	Organic acids	Organic acids	595-46-0	3	123282	107176	124318	95029.2	125456	126672	126462	132772	123033	111803	109802	117085	125513	133847	143890
Ymjm000152	271.081	108.021	272.09	C12H16O7	[M-H]-	p-Hydroxypheny-β-D-allopyranoside	Phenolic acids	Phenolic acids	-	1	159078	137006	164831	201057	194464	81204.4	185646	182240	175749	177212	182117	189927	204431	189977	182370
pmf0289	336.167	148	335.159	C15H21N5O4	[M+H]+	Riboprine	Nucleotides and derivatives	Nucleotides and derivatives	7724-76-7	3	41573.4	94695.5	37849.1	30521	38180.5	18642.7	13109.8	21540.8	13244.1	16158.9	10625.7	7569.38	13726.7	5070.9	7461.97
Zmhn002334	355.104	193.049	356.111	C16H20O9	[M-H]-	6-O-Feruloyl-β-D-glucose	Phenolic acids	Phenolic acids	137887-25-3	3	580618	547529	546098	447224	562719	463986	496437	446487	493122	464719	440322	503869	515654	420998	519865
Lmsn004321	493.099	169.014	494.106	C22H22O13	[M-H]-	1-O-Caffeoyl-3-O-galloyl-β-D-glucose	Phenolic acids	Phenolic acids	-	1	1.21676e+07	9.82243e+06	1.07267e+07	1.0472e+07	1.16536e+07	1.10508e+07	1.16374e+07	1.10957e+07	9.92924e+06	1.14446e+07	9.47186e+06	7.80576e+06	1.01441e+07	9.59751e+06	8.06612e+06
mws1078	138.055	92.1	137.048	C7H7NO2	[M+H]+	Anthranilic Acid	Phenolic acids	Phenolic acids	118-92-3	3	115948	97567.8	126700	61348.7	80189.3	73882.3	213418	191904	222760	506354	817087	822040	1.22705e+06	1.32441e+06	1.02498e+06
Lmtp002474	565.155	427.101	564.148	C26H28O14	[M+H]+	Apigenin-6-C-(2''-glucosyl)arabinoside	Flavonoids	Flavones	-	1	2.9727e+07	3.7439e+07	2.7212e+07	4.0214e+07	3.56832e+07	37871422	3.37469e+07	3.70796e+07	3.01487e+07	2.83757e+07	3.80681e+07	3.6281e+07	3.61968e+07	3.32466e+07	3.45456e+07
Lmwp005248	903.258	287.056	902.248	C42H46O22	[M+H]+	Kaempferol-3-O-(6'''-p-Coumaroyl)glucosyl-(1→2)-Glucoside-7-O-Rhamnoside	Flavonoids	Flavonols	-	3	2.96653e+06	2.96301e+06	3.15814e+06	1.78428e+06	2.71296e+06	2.44392e+06	2.72094e+06	1.94417e+06	2.24863e+06	1.71854e+06	2.45702e+06	2.29977e+06	2.2786e+06	2.41076e+06	2.02394e+06
mws0064	287.056	135	288.063	C15H12O6	[M-H]-	Eriodictyol (5,7,3',4'-Tetrahydroxyflavanone)	Flavonoids	Flavanones	552-58-9	3	177815	163974	240435	147871	209833	270019	376617	273266	277538	187211	204272	223190	258635	261246	227255
MWSmce676	149.046	59.0132	150.053	C5H10O5	[M-H]-	D-Arabinose	Others	Saccharides	10323-20-3	3	255287	230982	221967	121385	310786	356236	315839	322008	327840	387803	243755	334486	342972	351550	369529
pmb0874	478.293	337.274	477.286	C23H44NO7P	[M+H]+	LysoPE 18:2(2n isomer)	Lipids	LPE	-	1	5.07008e+06	4.38984e+06	5.50683e+06	5.5039e+06	4.80109e+06	5.63357e+06	6.57359e+06	2.6839e+06	6.29447e+06	5.49446e+06	3.49702e+06	4.07038e+06	8.87329e+06	4.85208e+06	4.34138e+06
Lmmp003783	479.09	303.05	478.075	C21H18O13	[M+H]+	Quercetin-3-O-glucuronide	Flavonoids	Flavonols	22688-79-5	3	71171.3	144159	85975	76523.4	149158	61680.8	52596.3	120048	128817	93590.9	104885	56827.8	66985.1	111227	133398
pme2596	184.06	148	183.053	C8H9NO4	[M+H]+	4-Pyridoxic acid	Others	Vitamin	82-82-6	3	145405	160808	152514	138113	159819	148959	160361	145730	165792	141129	171024	146169	149670	155025	157366
pmb1096	118.065	91	117.058	C8H7N	[M+H]+	Indole	Alkaloids	Plumerane	120-72-9	1	22504.8	21477.1	35065.9	47315.2	49254.7	60696.9	121131	119854	111255	142445	168684	169269	213799	221524	175047
ML10181668	130.086	84.0809	129.079	C6H11NO2	[M+H]+	Cycloleucine	Amino acids and derivatives	Amino acids and derivatives	52-52-8	1	1.23215e+07	1.42049e+07	2.0957e+07	1.33422e+07	1.47729e+07	1.39128e+07	1.66572e+07	1.29723e+07	1.4231e+07	1.33444e+07	1.24282e+07	1.30231e+07	1.34514e+07	1.57573e+07	1.25687e+07
MWS2076	110.06	65.0414	109.053	C6H7NO	[M+H]+	2-Aminophenol	Alkaloids	Phenolamine	95-55-6	3	33160	31748	35519.8	24543.2	31693.4	26043.4	9	9	9	45451	40065.3	48933.7	45021.8	49925.9	61320.7
Zmdp001928	291.103	130.052	290.094	C11H18N2O5S	[M+H]+	γ-L-Glutamyl-S-(trans-1-propenyl)-L-cysteine	Amino acids and derivatives	Amino acids and derivatives	-	3	137346	171749	147445	134564	126216	140164	176788	178338	128857	168033	81258	122083	9	9	9
MWS4471	173.057	58.0297	174.064	C6H10N2O4	[M-H]-	N-Alpha-Acetyl-L-Asparagine	Amino acids and derivatives	Amino acids and derivatives	4033-40-3	3	549911	454211	781512	489998	556864	485119	569456	596237	489301	465461	645454	728994	604217	807167	567410
Lmhp010514	506.324	365.305	505.317	C25H48NO7P	[M+H]+	LysoPE 20:2(2n isomer)	Lipids	LPE	-	1	45616.7	44175.5	43477.4	39361.9	35006.4	46934.1	56847.4	43851.8	59925.1	53823.3	56643.2	58384.8	58287.7	63638	58344.4
mad1424	427.051	295.049	426.043	C17H14O13	[M+H]+	Ditartaroyl-hydroxycoumarin	Lignans and Coumarins	Coumarins	-	3	596247	520954	673010	738202	689775	839158	691587	773325	750481	612483	626503	610819	765107	582998	695409
Lmdp003286	465.102	303.061	464.095	C21H20O12	[M+H]+	Isohyperoside	Flavonoids	Flavonols	35589-21-0	1	6.74058e+07	8.01033e+07	8.04226e+07	7.74639e+07	7.22168e+07	7.69326e+07	7.59489e+07	6.37306e+07	7.66843e+07	8.54984e+07	6.74756e+07	6.95406e+07	7.98301e+07	8.90608e+07	7.11723e+07
Hmcp002316	449.106	317.06	448.1	C21H20O11	[M+H]+	Isorhamnetin-3-O-arabinoside	Flavonoids	Flavonols	-	3	69362.1	84039.4	69931.3	73424.4	69492.1	59652.3	76360.3	51528	77949.1	61073.5	51372.7	73604.5	72869.4	85473.6	84702.2
Xmyp005654	449.106	287.056	448.101	C21H20O11	[M+H]+	Kaempferol-4'-O-glucoside	Flavonoids	Flavonols	-	1	8.38825e+07	1.0495e+08	8.91518e+07	9.16093e+07	9.88602e+07	8.88459e+07	9.41635e+07	1.11369e+08	1.04436e+08	114265543	9.3706e+07	1.10489e+08	9.13771e+07	9.29538e+07	9.53031e+07
mws0178	353.088	191.055	354.095	C16H18O9	[M-H]-	Chlorogenic acid (3-O-Caffeoylquinic acid)	Phenolic acids	Phenolic acids	327-97-9	1	2.96339e+07	2.33659e+07	2.43358e+07	20136901	2.28624e+07	2.49301e+07	1.93209e+07	1.96238e+07	1.77899e+07	1.65945e+07	1.76371e+07	1.86039e+07	1.64841e+07	1.7505e+07	1.78026e+07
pme1816	353.088	191	354.095	C16H18O9	[M-H]-	Neochlorogenic acid (5-O-Caffeoylquinic acid)	Phenolic acids	Phenolic acids	906-33-2	1	2.79594e+07	2.54649e+07	2.70051e+07	2.17223e+07	2.53235e+07	2.52155e+07	2.03869e+07	1.74217e+07	2.00529e+07	1.73898e+07	2.07663e+07	2.0779e+07	1.74407e+07	2.26375e+07	2.17054e+07
mws5035	279.17	120.085	278.163	C15H22N2O3	[M+H]+	L-Leucyl-L-phenylalanine	Amino acids and derivatives	Amino acids and derivatives	56217-82-4	3	175870	133768	147069	171277	148995	151752	201977	175467	191112	170247	155728	118602	185464	186617	176325
MWSslk138	169.015	151.004	170.022	C7H6O5	[M-H]-	2,3,4-Trihydroxybenzoic acid	Phenolic acids	Phenolic acids	610-02-6	3	143914	167691	148254	141244	115747	121123	93225.2	102678	100633	95317.4	109347	113362	112630	107862	98850
HX1341	163.039	89.0379	162.032	C9H6O3	[M+H]+	7-hydroxy-2H-1-benzopyran-2-one	Lignans and Coumarins	Coumarins	-	2	1.35395e+07	1.40673e+07	1.40856e+07	1.21837e+07	1.25413e+07	1.23563e+07	9.56236e+06	1.01638e+07	1.00007e+07	8.86955e+06	9.04584e+06	9.42482e+06	9.49351e+06	9.08572e+06	9.59977e+06
Lmnp102580	565.155	433.11	564.148	C26H28O14	[M+H]+	Apigenin-6-C-(2''-xylosyl)glucoside	Flavonoids	Flavones	-	3	1.57896e+06	1.57802e+06	1.47271e+06	1.89082e+06	2.06923e+06	1.84446e+06	1.67591e+06	1.67533e+06	1.72361e+06	1.68383e+06	2.07675e+06	1.6977e+06	1.5923e+06	1.79291e+06	2.09928e+06
Lmnp202580	565.155	433.11	564.148	C26H28O14	[M+H]+	Apigenin-8-C-(2''-xylosyl)glucoside	Flavonoids	Flavones	-	3	1.57896e+06	1.57802e+06	1.47271e+06	1.89082e+06	2.06923e+06	1.84446e+06	1.67591e+06	1.67533e+06	1.72361e+06	1.68383e+06	2.07675e+06	1.6977e+06	1.5923e+06	1.79291e+06	2.09928e+06
MWSmce675	271.083	108.022	272.09	C12H16O7	[M-H]-	Arbutin	Phenolic acids	Phenolic acids	497-76-7	1	290351	354972	327520	364304	365938	327200	339078	360378	322775	351954	390179	362497	425251	321130	373758
mws0906	341.124	179	342.132	C16H22O8	[M-H]-	Coniferin	Phenolic acids	Phenolic acids	531-29-3	3	2.20171e+06	2.29682e+06	2.25831e+06	2.49866e+06	2.47339e+06	2.55308e+06	1.94852e+06	2.21195e+06	2.60262e+06	1.8853e+06	2.11645e+06	2.09571e+06	2.05423e+06	1.86012e+06	2.22106e+06
Lmpp003465	481.098	319.045	480.09	C21H20O13	[M+H]+	Myricetin-3-O-β-D-glucoside	Flavonoids	Flavonols	19833-12-6	1	7.22142e+06	7.91444e+06	8.68687e+06	6.78932e+06	6.46481e+06	6.25381e+06	6.48157e+06	5.61334e+06	5.43602e+06	6.64047e+06	6.23313e+06	6.24548e+06	5.76209e+06	6.9341e+06	7.83614e+06
Lmjp002596	597.145	303.049	596.138	C26H28O16	[M+H]+	Quercetin-3-O-sambubioside	Flavonoids	Flavonols	83048-35-5	3	214944	324362	304864	332557	257304	352663	240586	285263	329494	238567	217106	313807	275757	263003	320029
pmb2804	311.1	171.3	312.23	C18H32O4	[M-H]-	13S-Hydroperoxy-9Z,11E-octadecadienoic acid	Lipids	Free fatty acids	33964-75-9	3	259502	206579	307870	204621	240117	271617	307588	236978	295823	287273	275996	285583	442262	373884	322960
Lmhp009590	508.34	184.073	507.332	C25H50NO7P	[M+H]+	LysoPC 17:1	Lipids	LPC	-	1	129223	128208	139628	124202	112028	135768	138318	110886	153001	153779	170297	141958	251674	241933	184883
pmf0175	157.16	157.2	158.167	C10H22O	[M-H]-	2-Decanol	Others	Saccharides	1120-06-5	3	1.90693e+06	1.41259e+06	1.64861e+06	1.4788e+06	1.83252e+06	1.58923e+06	1.51545e+06	1.36898e+06	1.37826e+06	1.33455e+06	1.55688e+06	1.43104e+06	1.33665e+06	1.24676e+06	1.36093e+06
Zmbp002538	205.097	146.061	204.09	C11H12N2O2	[M+H]+	1-Methoxy-indole-3-acetamide	Alkaloids	Plumerane	-	1	474792	377013	556987	855310	1.10651e+06	1.45595e+06	3.35801e+06	2.91524e+06	2.83981e+06	4.5663e+06	4.58783e+06	5.13753e+06	5.37213e+06	6.0166e+06	5.73732e+06
pme0010	106	60	105.043	C3H7NO3	[M+H]+	L-Serine	Amino acids and derivatives	Amino acids and derivatives	56-45-1	3	838129	893756	991057	1.00836e+06	1.08697e+06	1.09876e+06	1.17292e+06	1.19857e+06	1.26295e+06	1.49303e+06	1.31343e+06	1.12588e+06	1.46202e+06	1.34577e+06	1.24683e+06
Lmsp004670	595.166	287.057	594.159	C27H30O15	[M+H]+	Kaempferol-3-O-glucoside-7-O-rhamnoside	Flavonoids	Flavonols	-	1	1.33629e+06	1.57029e+06	1.44233e+06	1.31471e+06	1.21684e+06	1.29503e+06	1.17702e+06	1.30668e+06	1.30151e+06	1.18488e+06	1.25398e+06	1.26393e+06	1.36148e+06	1.24557e+06	1.57902e+06
pme3705	193.035	73	194.043	C6H10O7	[M-H]-	D-Glucoronic acid	Others	Saccharides	6556-12-3	3	213102	209638	186953	103118	246238	228277	233941	210209	241098	220003	232060	206787	267443	220827	237365
mws1189	193.035	73	194.033	C6H10O7	[M-H]-	D-Galacturonic acid	Others	Saccharides	685-73-4	3	213102	209638	186953	103118	246238	228277	233941	210209	241098	220003	232060	206787	267443	220827	237365
pme0008	176.103	113	175.096	C6H13N3O3	[M+H]+	L-Citrulline	Amino acids and derivatives	Amino acids and derivatives	372-75-8	3	1.16062e+06	1.19514e+06	1.35576e+06	1.29839e+06	1194097	1.17349e+06	1.23159e+06	1.30046e+06	1.2932e+06	1.23254e+06	1.1316e+06	1.18945e+06	1.01329e+06	1.24005e+06	1.13573e+06
Hmcp002207	479.118	317.06	478.111	C22H22O12	[M+H]+	Isorhamnetin-7-O-glucoside (Brassicin)	Flavonoids	Flavonols	6743-96-0	1	1.81554e+06	2.49017e+06	2.32681e+06	2.48591e+06	2.41361e+06	2.37181e+06	2.42233e+06	2.34843e+06	2.08803e+06	2.05348e+06	2.2986e+06	2.45608e+06	2.30267e+06	2.75953e+06	2.60913e+06
HJN090	433.115	271.06	434.121	C21H22O10	[M-H]-	Butin-7-O-glucoside	Flavonoids	Flavanones	-	1	1.70742e+06	1.99611e+06	1.40889e+06	1.44466e+06	1.80512e+06	1.5176e+06	1.52405e+06	939097	1.51183e+06	1.45152e+06	1.55615e+06	1.5845e+06	1.38814e+06	1.4066e+06	1.48492e+06
mws1491	279.233	279.233	280.24	C18H32O2	[M-H]-	Linoleic acid	Lipids	Free fatty acids	60-33-3	1	5.14538e+07	3.52822e+07	4.64771e+07	4.46102e+07	5.44938e+07	6.0579e+07	5.21682e+07	3.97273e+07	5.30566e+07	4.64847e+07	5.88515e+07	5.14796e+07	6.53906e+07	6.63093e+07	6.16905e+07
Zmcn004206	771.179	609.14	772.185	C36H36O19	[M-H]-	kaempferol-3-caffeoyldiglucoside	Flavonoids	Flavonols	-	3	90963.8	133470	119087	148532	151831	87091.1	109854	102995	89433.6	108454	106973	112873	97759.9	97400.6	100759
Lmcp004714	343.118	137.06	342.11	C19H18O6	[M+H]+	6-Hydroxy-7-Methoxy-2-[2-(3'-Hydroxy-4'-Methoxyphenyl)Ethyl]Chromone	Others	Chromone	-	3	86630.1	35201.5	45046.5	34104.5	30585.3	21828.6	20346.5	39289	30391.2	9	9	9	9	9	9
mws0383	267.233	267.233	268.24	C17H32O2	[M-H]-	10-Heptadecenoic Acid	Lipids	Free fatty acids	29743-97-3	1	1.28475e+06	795321	896211	811666	878560	949147	905819	875163	998426	1.0656e+06	1.07479e+06	1.13779e+06	1.36679e+06	1.32728e+06	1.22426e+06
Lmtn003441	311.114	149.061	312.121	C15H20O7	[M-H]-	2-Acetyl-3-hydroxyphenyl-1-O-glucoside	Phenolic acids	Phenolic acids	-	3	29891.7	36664.6	38278.9	26144.5	25886.9	13533.1	21977	7318.99	23987.2	17466.6	15550.1	27828.5	11135.2	22276.9	9802.45
mws0147	117.056	59	118.063	C5H10O3	[M-H]-	β-Hydroxyisovaleric acid	Organic acids	Organic acids	625-08-1	3	245496	186054	374476	161051	198975	194446	260489	211684	221280	208170	238900	214373	282200	247332	208821
mws0914	271.061	151.003	272.068	C15H12O5	[M-H]-	3,5,7-Trihydroxyflavanone (Pinobanksin)	Flavonoids	Flavanonols	548-82-3	1	1.59713e+06	1.43385e+06	1.58564e+06	702357	1.01278e+06	1.02337e+06	966632	747204	815836	771559	905353	717486	831153	733596	761524
MWStz103	399.145	250.094	398.137	C15H22N6O5S	[M+H]+	S-(5'-Adenosyl)-L-methionine	Amino acids and derivatives	Amino acids and derivatives	29908-03-0	2	984240	845893	1.0134e+06	1.37716e+06	1.72943e+06	1.84418e+06	1.73291e+06	1.61734e+06	1.61443e+06	2.06789e+06	1.54576e+06	1.7078e+06	1.42586e+06	1.76498e+06	1.67902e+06
pme1841	103.123	86.0964	102.116	C5H14N2	[M+H]+	Cadaverine	Alkaloids	Alkaloids	462-94-2	3	96710.4	67344.6	63055.1	77169.3	83823.8	73320.3	86812.4	52619.5	91136.2	72681.9	88361.4	92913.3	76207	71485.3	68567.6
Zmyn000110	258.039	78.9583	259.046	C6H14NO8P	[M-H]-	D-Glucosamine 1-phosphate	Others	Saccharides	2152-75-2	3	21070.2	20965.1	26362.6	33811.5	33811.5	39879.1	38865.3	33473.4	65562.6	34810	26036.4	27847.9	40070.3	32782.4	27037.4
pme2433	106.086	88	105.079	C4H11NO2	[M+H]+	Diethanolamine	Alkaloids	Alkaloids	111-42-2	3	78330.2	65820.7	75802.9	82088.5	80702.7	85539.2	92446.4	91930.4	94285.6	121223	110552	103730	133039	126232	108532
pmp001198	132.102	57.1	131.095	C6H13NO2	[M+H]+	6-Deoxyfagomine	Alkaloids	Piperidine alkaloids	197449-09-5	1	649447	738118	802927	1.68238e+06	2.34473e+06	2.59637e+06	3.64603e+06	4.12194e+06	3.10562e+06	5.18296e+06	3.67749e+06	3.92883e+06	4.26329e+06	4.04067e+06	4.71934e+06
MWS1771	196.097	91.0546	195.089	C10H13NO3	[M+H]+	L-Tyrosine methyl ester	Amino acids and derivatives	Amino acids and derivatives	1080-06-4	3	139421	128938	141447	135549	165102	157732	156443	140387	167820	148450	166213	155181	160443	156724	154189
HJAP127	757.218	303.051	756.212	C33H40O20	[M+H]+	Quercetin-3-O-(2''-O-Rhamnosyl)rutinoside	Flavonoids	Flavonols	55696-57-6	3	449815	445628	502671	550754	449698	443745	425667	416979	466995	431835	337007	435205	294602	399423	325410
Lmyp004318	595.145	287.056	594.137	C30H26O13	[M+H]+	Kaempferol-3-O-(6''-p-Coumaroyl)galactoside	Flavonoids	Flavonols	-	1	4.29532e+06	3.61107e+06	4.19564e+06	2.57132e+06	4.12027e+06	4.11851e+06	4.67548e+06	2.92492e+06	3.83658e+06	3.13538e+06	3.79684e+06	3.05237e+06	3.59176e+06	3.36861e+06	2.95997e+06
Zmyn005384	299.26	253.255	300.266	C18H36O3	[M-H]-	2R-Hydroxyoctadecanoic Acid	Lipids	Free fatty acids	26633-48-7	1	95670.8	107672	101253	109340	97306	121114	124397	110678	110739	133160	125298	126484	109000	121206	114319
pmn001647	865.198	713.155	866.206	C45H38O18	[M-H]-	Procyanidin C2	Tannins	Proanthocyanidins	37064-31-6	1	216240	205431	227196	243525	289809	271605	195071	200552	240516	215477	201844	180875	237703	234319	265827
pmn001421	337.093	191.05	338.1	C16H18O8	[M-H]-	3-O-p-Coumaroylquinic acid	Phenolic acids	Phenolic acids	87099-71-6	3	3.72868e+07	3.42547e+07	3.93307e+07	2.78449e+07	3.23172e+07	3.40802e+07	3.31391e+07	2.86871e+07	3.29779e+07	2.74278e+07	3.00118e+07	3.13574e+07	3.2921e+07	3.55045e+07	3.12925e+07
pmb0863	492.308	184.073	491.301	C24H46NO7P	[M+H]+	LysoPC 16:2(2n isomer)	Lipids	LPC	-	1	41963.5	28456.2	29053.6	52038.5	52244.2	29586.9	93955.3	69374.5	97329.5	104116	155190	171372	285564	131430	168193
Hmcp005575	627.153	303.05	626.148	C27H30O17	[M+H]+	Quercetin-5,4'-di-O-glucoside	Flavonoids	Flavonols	-	3	29958	38044	35520.9	54440.6	57336.4	37592.2	44398.8	41682.2	44480.9	50079.3	36929.3	44884.1	35512.3	36384.7	35999.8
pme0220	225.148	151.112	224.141	C13H20O3	[M+H]+	Methyl jasmonate	Organic acids	Organic acids	1211-29-6	3	9	9	9	42992.4	121624	307968	1.1992e+06	700450	888121	872245	1.34106e+06	938019	1.98198e+06	2.37084e+06	1.32719e+06
Lmmn004625	449.109	287.056	450.116	C21H22O11	[M-H]-	Dihydrokaempferol-7-O-glucoside	Flavonoids	Flavanonols	-	1	517640	509610	634786	549275	652388	534295	529899	438642	513465	498997	447389	346460	314293	371160	475443
Lmsn002288	503.141	341.088	504.148	C21H28O14	[M-H]-	1-O-Caffeoyl-(6-O-glucosyl)-β-D-glucose	Phenolic acids	Phenolic acids	-	3	132144	138873	109422	135554	124819	148151	121959	115577	136342	157340	143277	164047	138518	169721	187516
mws2108	353.088	191.05	354.095	C16H18O9	[M-H]-	Cryptochlorogenic acid (4-O-Caffeoylquinic acid)	Phenolic acids	Phenolic acids	905-99-7	1	1.95511e+07	2.24018e+07	2.13816e+07	1.82137e+07	1.23245e+07	2.00765e+07	1.7078e+07	1.85645e+07	1.84142e+07	1.38589e+07	1.58735e+07	1.55553e+07	1.30458e+07	1.64564e+07	1.57726e+07
mws5042	223.108	120.088	222.101	C11H14N2O3	[M+H]+	L-Glycyl-L-phenylalanine	Amino acids and derivatives	Amino acids and derivatives	721-66-4	3	116689	94643.9	65516	177532	165008	181777	321140	280064	307390	344439	708881	668501	548406	441309	578819
Ymjm000150	353.088	191.059	354.095	C16H18O9	[M-H]-	4-O-Caffeoylquinic acid	Phenolic acids	Phenolic acids	-	1	2.78024e+07	2.36503e+07	2.33771e+07	2.1714e+07	1.9525e+07	1.78804e+07	1.88345e+07	1.69724e+07	1.91516e+07	1.82816e+07	1.70919e+07	1.81767e+07	1.51065e+07	1.67095e+07	1.88235e+07
mws2104	193.072	99.01	194.079	C7H14O6	[M-H]-	D-Pinitol	Others	Saccharides	10284-63-6	3	142387	138478	148974	146853	161370	175327	151878	128987	159123	180337	159694	143763	185411	165278	173639
pme1184	268.104	152	267.097	C10H13N5O4	[M+H]+	2'-Deoxyguanosine	Nucleotides and derivatives	Nucleotides and derivatives	961-07-9	3	679126	714991	831874	621344	757528	757729	855994	714415	884752	809156	864194	831859	999680	972390	800919
pmb3114	561.14	289.2	562.148	C30H26O11	[M-H]-	Epicatechin-epiafzelechin	Flavonoids	Flavanols	-	1	528184	519953	517209	467822	460962	471980	420530	467136	492022	414356	412261	401798	491561	524755	460276
mws0058	299.056	284	300.063	C16H12O6	[M-H]-	Diosmetin (5,7,3'-Trihydroxy-4'-methoxyflavone)	Flavonoids	Flavones	520-34-3	3	13391.4	18315.2	15377.6	29332.2	23670.4	31805.6	34920.2	39408.6	43444	53248.1	51693.1	68541.8	85708.5	84151.3	73699.7
pme1178	284.099	152	283.092	C10H13N5O5	[M+H]+	Guanosine	Nucleotides and derivatives	Nucleotides and derivatives	118-00-3	1	7.99275e+06	8.41239e+06	8.48052e+06	6.34898e+06	7.06083e+06	7.63186e+06	9.46717e+06	6.89885e+06	6.63305e+06	7.71153e+06	7.52256e+06	7.94369e+06	1.04427e+07	1.07663e+07	8.87299e+06
mws0024	169.014	125.024	170.022	C7H6O5	[M-H]-	Gallic acid	Phenolic acids	Phenolic acids	149-91-7	1	6.68125e+07	5.95033e+07	7.77315e+07	3.96204e+07	5.17605e+07	6.14157e+07	7.42971e+07	6.41046e+07	7.7548e+07	6.7437e+07	6.80252e+07	7.30359e+07	7.74197e+07	7.52115e+07	6.69895e+07
mws0255	112.05	95	111.043	C4H5N3O	[M+H]+	Cytosine	Nucleotides and derivatives	Nucleotides and derivatives	71-30-7	3	135038	136788	78946.2	109424	126003	131558	121957	121522	101826	161910	134593	135112	185313	162941	178627
Hmjn004446	593.13	285.04	594.137	C30H26O13	[M-H]-	Luteolin-7-O-(6''-caffeoyl)rhamnoside	Flavonoids	Flavones	-	1	1.35268e+07	1.25519e+07	1.3022e+07	6.97783e+06	1.22277e+07	1.247e+07	1.33198e+07	9.31685e+06	1.14278e+07	8.93892e+06	1.02018e+07	9.63221e+06	1.09973e+07	1.05622e+07	9.30427e+06
pma0702	558.281	207.065	557.274	C29H39N3O8	[M+H]+	N1,N8-Bis(sinapoyl)spermidine	Alkaloids	Phenolamine	-	3	7.39441e+06	8.20702e+06	3.50013e+06	8.32714e+06	7.37812e+06	7.65119e+06	5.09399e+06	7.06578e+06	6.07361e+06	6.25108e+06	6.29299e+06	5.35347e+06	4.99251e+06	5.24705e+06	6.28629e+06
mws1587	132.102	86	131.095	C6H13NO2	[M+H]+	L-Norleucine	Amino acids and derivatives	Amino acids and derivatives	327-57-1	1	1.55693e+06	1.3834e+06	2.23994e+06	5.26935e+06	6.95938e+06	8.82255e+06	1.23664e+07	1.17897e+07	1.01956e+07	1.6516e+07	1.23822e+07	1.16114e+07	1.27925e+07	1.19948e+07	1.52445e+07
Zmhp005139	565.12	317.072	564.111	C25H24O15	[M+H]+	Tamarixetin-3-O-(6''-malonyl)glucoside	Flavonoids	Flavonols	-	3	19661.8	30081.6	43515.4	39387.3	62806.7	53542.2	55278.5	45720.5	26256	47980.4	41262.6	31886.5	44104.6	55071.7	46720.8
MWSmce039	124.037	84.048	123.032	C6H5NO2	[M+H]+	Isonicotinic acid	Others	Vitamin	55-22-1	3	40308.1	37523.8	16508.2	20120.8	31682.6	31152.8	28964	27243.2	26609.9	7233.85	30275.9	29258.2	10089.7	36804.7	22145.2
MWSHY0094	459.092	139.039	458.085	C22H18O11	[M+H]+	Gallocatechin gallate	Flavonoids	Flavanols	4233-96-9	1	6.21729e+06	6.66275e+06	7.08213e+06	7.19491e+06	6.17842e+06	7.91158e+06	7.07662e+06	5.6322e+06	6.0745e+06	6.41862e+06	6.31449e+06	6.15835e+06	5.9027e+06	5.89313e+06	5.31135e+06
Hmqn002118	161.025	133.03	162.032	C9H6O3	[M-H]-	Umbelliferone	Lignans and Coumarins	Coumarins	93-35-6	3	264343	192414	285276	221427	263951	257407	340605	300859	364755	362328	368311	450939	493389	463896	358924
pmn001519	335.041	124	336.048	C15H12O9	[M-H]-	Galloyl Methyl gallate	Phenolic acids	Phenolic acids	-	3	698319	453200	745494	497352	410089	678336	639095	492189	524450	639086	739164	647170	657866	825804	734901
MWSslk106	122.096	105.071	121.089	C8H11N	[M+H]+	2-Phenylethylamine	Alkaloids	Benzylphenylethylamine alkaloids	156-28-5	3	306897	313076	299213	342439	381169	309677	298694	352337	337541	462223	359698	284404	430931	417941	428765
MWS2430	241.218	241.211	242.225	C15H30O2	[M-H]-	13-methylmyristic acid	Lipids	Free fatty acids	2485-71-4	1	1.07101e+06	688099	807331	737868	805947	760181	790711	695508	810465	817259	806277	832793	779393	773504	848988
pmb3064	499.146	163.2	500.153	C22H28O13	[M-H]-	3-O-p-Coumaroylquinic acid-O-glucoside	Phenolic acids	Phenolic acids	-	1	1.01945e+06	1.14886e+06	660374	1.2979e+06	1.01637e+06	1.11495e+06	1.11118e+06	1.34301e+06	1.06897e+06	2.17205e+06	1.43126e+06	1.7949e+06	1.89736e+06	1.63544e+06	1.03434e+06
Zmcp002666	627.144	303.05	626.148	C27H30O17	[M+H]+	Quercetin-3,7-Di-O-glucoside	Flavonoids	Flavonols	-	3	819725	1.09209e+06	1.27542e+06	1.08537e+06	1.13504e+06	837274	732062	692852	863952	727871	813992	816759	641510	740406	778333
Lmyp003951	227.091	181.086	226.084	C11H14O5	[M+H]+	3-Hydroxy-1-(4-hydroxy-3,5-dimethoxyphenyl)propan-1-one	Phenolic acids	Phenolic acids	-	3	9	9	9	8675.33	9634.28	13848.7	40780.1	36653.4	27931	31488.4	47176.1	71113	55826.2	69005.2	46128
pme1611	433.114	313	434.121	C21H22O10	[M-H]-	Isohemiphloin	Flavonoids	Flavanones	3682-02-8	1	3.82574e+06	4.81587e+06	4.21196e+06	4.49568e+06	4.05696e+06	3.82e+06	3.21173e+06	3.44325e+06	3.32087e+06	3.20479e+06	2.96315e+06	2.74316e+06	3.00985e+06	3.24362e+06	3.42237e+06
pmb2936	591.172	367.2	592.179	C28H32O14	[M-H]-	Disinapoyl glucoside	Phenolic acids	Phenolic acids	-	3	52532.7	57075.5	69406.5	63399.1	57245.9	67781.3	54836.5	63110.7	59498.3	68690.3	34533.2	31002.6	32121.5	32316.8	29360.3
Zmjp003031	611.161	449.107	610.153	C27H30O16	[M+H]+	Orientin-2''-O-galactoside	Flavonoids	Flavones	-	2	1.53478e+06	1.66321e+06	740711	1.67634e+06	2.0651e+06	1.4014e+06	1.19636e+06	1.15882e+06	1.20442e+06	1.21683e+06	1.13068e+06	1.15793e+06	1.05769e+06	958342	1.03335e+06
pme1266	167.056	124	166.049	C6H6N4O2	[M+H]+	3-Methylxanthine	Nucleotides and derivatives	Nucleotides and derivatives	1076-22-8	3	2.6861e+06	2.62204e+06	4.02823e+06	2.17298e+06	3.13717e+06	3.69294e+06	5.49734e+06	3.57067e+06	4.69383e+06	4.53385e+06	5.08079e+06	6.3659e+06	7.01328e+06	6.90291e+06	6.25138e+06
mws0376	115.004	71	116.011	C4H4O4	[M-H]-	Fumaric acid	Organic acids	Organic acids	110-17-8	1	9	9	9	9	9	9	999252	657278	1.02225e+06	1.16326e+06	1.10623e+06	1.19227e+06	1.15011e+06	1.28919e+06	1.13641e+06
pme0271	115.004	71	116.011	C4H4O4	[M-H]-	Maleic acid	Organic acids	Organic acids	110-16-7	1	9	9	9	9	9	9	999252	657278	1.02225e+06	1.16326e+06	1.10623e+06	1.19227e+06	1.15011e+06	1.28919e+06	1.13641e+06
MWSmce449	141.092	59.0156	142.099	C8H14O2	[M-H]-	Cyclohexaneacetic acid	Organic acids	Organic acids	5292-21-7	3	571049	371559	609903	466909	385597	514416	370836	427889	414479	340699	376015	472211	336647	374313	315176
pme3337	384.115	252	383.108	C14H17N5O8	[M+H]+	Succinyladenosine	Nucleotides and derivatives	Nucleotides and derivatives	4542-23-8	1	777335	762650	815855	877917	1.09839e+06	1.01631e+06	1.10752e+06	1.05871e+06	971989	1.15101e+06	1.36872e+06	1.18047e+06	1.54835e+06	1.45593e+06	1.32698e+06
mws0133	123.055	80.05	122.048	C6H6N2O	[M+H]+	Nicotinamide	Others	Vitamin	98-92-0	1	566704	415692	629328	360446	405957	433344	565034	458730	464544	494999	536303	472234	535105	563359	558204
pmn001690	327.145	165.093	328.152	C16H24O7	[M-H]-	3-Hydroxy-4-isopropylbenzylalcohol-3-O-glucoside	Phenolic acids	Phenolic acids	-	3	46777	45487.3	53256.7	45328.7	62160.3	48989.7	55992.7	48399.7	55326.2	60209	45328.7	49108.4	59611.3	49327.7	54866
MWSmce295	245.072	113.032	244.07	C9H12N2O6	[M+H]+	1-beta-D-Arabinofuranosyluracil	Nucleotides and derivatives	Nucleotides and derivatives	3083-77-0	1	169041	204419	131585	126984	153248	168475	171610	93743.6	154271	177204	179891	176958	122371	185527	116677
pme1474	298.097	136	297.09	C11H15N5O3S	[M+H]+	5'-Deoxy-5'-(methylthio)adenosine	Nucleotides and derivatives	Nucleotides and derivatives	2457-80-9	1	1.61216e+07	1.16998e+07	1.74384e+07	1.97213e+07	2.61571e+07	2.66679e+07	2.92756e+07	2.73663e+07	2.56619e+07	2.90056e+07	3.35991e+07	2.98601e+07	3.55845e+07	3.47677e+07	3.57968e+07
Jmwn002620	341.086	161.02	342.095	C15H18O9	[M-H]-	Vanillic Acid-4-O-Glucuronide	Phenolic acids	Phenolic acids	-	1	902950	752232	787789	925604	655477	917315	1.63381e+06	2.21907e+06	1.54269e+06	3.44734e+06	3.21497e+06	4.279e+06	3.23184e+06	4.16095e+06	3.12177e+06
mws1179	433.114	271	434.121	C21H22O10	[M-H]-	Naringenin-7-O-glucoside (Prunin)	Flavonoids	Flavanones	529-55-5	3	3.00694e+06	3.11705e+06	2.84004e+06	2.14833e+06	2.46921e+06	2.26409e+06	2.10175e+06	1.87443e+06	1.85996e+06	1.7175e+06	1.78514e+06	2.07571e+06	1.58454e+06	1.59091e+06	1.68041e+06
HJN012	377.16	329.139	378.168	C20H26O7	[M-H]-	4,7,9,9'-Tetrahydroxy-3,3'-dimethoxy-8-O-4'-neolignan	Phenolic acids	Phenolic acids	-	1	5.55409e+06	5.05469e+06	5.98274e+06	3.96607e+06	4.16668e+06	4.40977e+06	4.32396e+06	3.91783e+06	4.2302e+06	4.02164e+06	4.27949e+06	3.66269e+06	3.97837e+06	4.19962e+06	3.97996e+06
mws0275	133.014	71.0145	134.022	C4H6O5	[M-H]-	L-Malic acid	Organic acids	Organic acids	97-67-6	1	1.25943e+06	1.18063e+06	1.20313e+06	847431	961351	972383	1.08242e+06	1.13375e+06	963989	1.05097e+06	996273	1.05901e+06	983792	1.01917e+06	917265
pmn001419	325.093	163.04	326.1	C15H18O8	[M-H]-	1-O-p-Coumaroyl-β-D-glucose	Phenolic acids	Phenolic acids	7139-64-2	1	2.02859e+07	1.88937e+07	19330261	1.43847e+07	1.47111e+07	1.4206e+07	1.19055e+07	1.0931e+07	13595908	1.0337e+07	1.05547e+07	1.1145e+07	7.10764e+06	8.17958e+06	1.11595e+07
Lmhp001732	263.13	70.066	262.132	C14H18N2O3	[M+H]+	L-Prolyl-L-Phenylalanine	Amino acids and derivatives	Amino acids and derivatives	13589-02-1	3	9	9	9	55344.4	80731.1	84678.1	90322.1	65931.1	90460.1	150315	158249	141108	175007	208729	159294
pmn001667	577.135	407.076	578.142	C30H26O12	[M-H]-	Procyanidin B4	Tannins	Proanthocyanidins	29106-51-2	1	463438	529227	359614	391306	478675	445747	329954	408927	440409	366728	431195	403953	497429	415878	405921
mws1299	449.108	299.05	448.101	C21H20O11	[M+H]+	Luteolin-8-C-glucoside (Orientin)	Flavonoids	Flavones	28608-75-5	1	922267	1.23952e+06	930977	2.02944e+06	1.44168e+06	1.76158e+06	1.42209e+06	1.51272e+06	1.22388e+06	1.26063e+06	1.5353e+06	1.45831e+06	1.17473e+06	1.24862e+06	1.33444e+06
Hmhp001812	282.12	136.06	281.112	C11H15N5O4	[M+H]+	2'-O-Methyladenosine	Nucleotides and derivatives	Nucleotides and derivatives	2140-79-6	1	318243	331444	342809	372360	390434	418895	474980	437687	470390	694106	674017	733355	967810	933192	636323
pmb2620	207.066	133.1	208.074	C11H12O4	[M-H]-	3,4-Dimethoxycinnamic acid	Phenolic acids	Phenolic acids	2316-26-9	3	52746.3	39295.9	49668	51585	37652.2	44696.1	89685.9	151129	114553	187620	222925	220561	228515	291467	182749
pmp000120	463.123	427.1	462.116	C22H22O11	[M+H]+	Diosmetin-6-C-glucoside	Flavonoids	Flavones	-	3	67309.7	61907.8	54865.3	87061.6	80297.8	62319.5	98045.1	81343.1	75669.6	91198	110761	79257.7	102606	85925.7	107617
Lmsn004162	477.104	169.014	478.111	C22H22O12	[M-H]-	1-O-Galloyl-2-O-p-Coumaroyl-β-D-glucose	Phenolic acids	Phenolic acids	94356-18-0	1	2.34425e+07	2.29183e+07	2.33558e+07	2.41454e+07	2.3639e+07	2.22988e+07	2.43493e+07	2.48329e+07	2.44932e+07	2.59202e+07	2.54619e+07	2.50006e+07	2.44681e+07	2.74131e+07	2.70077e+07
pmb1650	279.2	149.4	278.225	C18H30O2	[M+H]+	Octadeca-11E,13E,15Z-trienoic acid	Lipids	Free fatty acids	25575-00-2	3	8.25446e+06	5.66047e+06	6.06234e+06	5.91078e+06	8.40381e+06	7.16526e+06	6.34945e+06	4.92977e+06	5.25786e+06	5.30915e+06	5.93615e+06	6.04274e+06	5.94265e+06	4.79517e+06	5.93682e+06
pme2755	222	144	221.09	C8H15NO6	[M+H]+	N-Acetyl-D-glucosamine	Others	Saccharides	7512-17-6	3	3.43972e+06	3.54114e+06	3.80522e+06	2.65136e+06	3.41942e+06	2.88436e+06	3.08633e+06	3.01575e+06	3.03669e+06	2.7394e+06	2.95791e+06	2.58152e+06	2.56218e+06	2.84108e+06	2.67222e+06
Hmgn001653	137.024	93.0354	138.032	C7H6O3	[M-H]-	Protocatechualdehyde	Phenolic acids	Phenolic acids	139-85-5	3	105503	163524	114160	78372	88861.7	154410	151111	138469	139129	135173	175392	114074	90277.2	108005	144912
Lmhp009129	482.324	184.073	481.317	C23H48NO7P	[M+H]+	LysoPC 15:0(2n isomer)	Lipids	LPC	-	1	81507.4	91891.6	102612	100248	90224.1	95569.8	96672.7	86931.5	115010	139744	151288	160003	275003	243255	173836
mws5038	341.109	89.0249	342.116	C12H22O11	[M-H]-	Isomaltulose	Others	Saccharides	13718-94-0	1	4.89189e+06	4.7713e+06	4.65432e+06	3.61552e+06	3.46781e+06	3.54182e+06	3.18345e+06	3.75187e+06	3.74745e+06	3.2978e+06	3.58667e+06	3.22641e+06	3.23738e+06	3.40419e+06	3.7791e+06
Zmyp000878	284.099	152.057	283.092	C10H13N5O5	[M+H]+	Crotonoside; 2-Hydroxyadenosine	Nucleotides and derivatives	Nucleotides and derivatives	1818-71-9	1	9.05169e+06	1.09488e+07	9.38585e+06	6.84546e+06	8.61765e+06	7.32677e+06	7.81877e+06	8.54716e+06	8.22964e+06	8.90738e+06	9.43613e+06	8.53999e+06	1.27937e+07	1.07943e+07	1.02115e+07
mws2523	421.075	241.1	422.083	C12H23O14P	[M-H]-	Trehalose 6-phosphate	Others	Saccharides	4484-88-2	3	216071	199918	224137	201066	225585	273002	275773	224776	257138	268226	279282	253316	278369	280347	274195
MWS4296	223.108	120.082	222.1	C11H14N2O3	[M+H]+	Glycylphenylalanine	Amino acids and derivatives	Amino acids and derivatives	3321-03-7	3	99324.2	96331.2	139999	162798	191091	160448	313649	177403	243459	370174	452258	432984	435751	477873	545806
mws0183	153.019	109.029	154.027	C7H6O4	[M-H]-	3,4-Dihydroxybenzoic acid (Protocatechuic acid)	Phenolic acids	Phenolic acids	99-50-3	3	384757	327050	347690	243652	346119	314592	284973	267633	308913	312667	263975	317882	245664	282442	284989
MWSHY0199	617.114	303.051	616.106	C28H24O16	[M+H]+	Quercetin-3-O-(6''-O-galloyl)galactoside	Flavonoids	Flavonols	53171-28-1	3	25812.6	27092	41664.8	27891.4	36900.8	38327.6	33459.8	20398.2	28970.7	20383.9	37990.2	28894.3	23838.3	25684.3	33266.6
Lmhp008718	506.324	184.073	505.317	C25H48NO7P	[M+H]+	LysoPC 17:2	Lipids	LPC	-	3	22606	30034.3	28021.3	27694.5	26033.6	30987.2	30991.9	23428.5	39365.6	28124.2	33155	38559.7	33204.2	40559.8	38544.6
Hmtp000776	168.066	105.034	167.059	C8H9NO3	[M+H]+	4,5,6-Trihydroxy-2-cyclohexen-1-ylideneacetonitrile	Alkaloids	Alkaloids	-	3	57603.1	54029.8	48312.6	78353.9	74757	140810	442130	440858	385727	682275	590254	603483	567355	687897	731408
mws5041	189.123	86.1038	188.116	C8H16N2O3	[M+H]+	L-Glycyl-L-isoleucine	Amino acids and derivatives	Amino acids and derivatives	19461-38-2	3	246200	241018	275186	251645	275923	298587	359302	269801	315081	343056	348870	380943	405775	471687	368550
Lmbn005662	295.228	171.103	296.235	C18H32O3	[M-H]-	9(10)-EpOME;(9R,10S)-(12Z)-9,10-Epoxyoctadecenoic acid	Lipids	Free fatty acids	16833-56-0	3	54215.2	53458	55199	54975.6	60921.4	65656.7	58113.4	55852.7	56939.5	29866.4	58876.9	58024.2	38239.5	65764.2	62402.5
MWSslk133	257.177	195.178	258.183	C14H26O4	[M-H]-	1,14-Tetradecanedioic Acid	Lipids	Free fatty acids	821-38-5	3	15914.6	18440.3	16037.3	14268.4	14921.8	13662	14342.9	14229.2	16753.2	13843.2	14152.1	13742.7	14338.5	5845.89	14730
Zmjn001030	346.057	211.002	347.063	C10H14N5O7P	[M-H]-	Adenosine 2'-Phosphate	Nucleotides and derivatives	Nucleotides and derivatives	130-49-4	3	205828	209181	186487	154102	134967	133891	137425	124262	141520	115556	110265	109268	94417.2	57066.8	116466
Hmpp003270	449.108	287.05	448.101	C21H20O11	[M+H]+	Luteolin-4'-O-glucoside	Flavonoids	Flavones	6920-38-3	1	1.75146e+07	1.14285e+07	1.66366e+07	1.33272e+07	1.56445e+07	1.45579e+07	1.45781e+07	1.31501e+07	1.47141e+07	1.15241e+07	1.47096e+07	1.35626e+07	1.37602e+07	1.32301e+07	1.20293e+07
pmb0496	307.176	177.055	306.169	C15H22N4O3	[M+H]+	N-Feruloylagmatine	Alkaloids	Phenolamine	-	1	2.89174e+07	3.08925e+07	2.56486e+07	2.76585e+07	2.66173e+07	2.44184e+07	1.54983e+07	2.25224e+07	24126267	2.49547e+07	2.76541e+07	2.2617e+07	2.27168e+07	2.44099e+07	2.67778e+07
MWSmce203	341.117	73.0319	342.116	C12H22O11	[M-H]-	D-Cellobiose	Others	Saccharides	528-50-7	3	59552.5	68040.9	61812.4	73663.1	53105.1	49488.6	56331.2	47068.4	67416.8	44000	45118.5	70010.7	73705.8	82984.6	81770.9
Lmrj001698	219.135	60.04	218.127	C9H18N2O4	[M+H]+	L-Seryl-L-Isoleucine	Amino acids and derivatives	Amino acids and derivatives	91086-51-0	3	92813.2	82003.6	93467.4	89159.9	107086	99185.8	112069	89546	110522	109185	139273	139569	177348	146082	139380
Lmlp001118	448.197	286.146	447.189	C23H29NO8	[M+H]+	3'-Glucosyl-6,7-dihydroxy-N-methyl-benzyltetrahydroisoquinoline	Alkaloids	Isoquinoline alkaloids	-	3	89465.5	97540.9	83702.1	116779	105754	113482	96025.1	88633.5	94463	93964.7	99763.2	75325.2	71312.5	58624.9	67141.8
Zmyn000108	209.031	85.0294	210.038	C6H10O8	[M-H]-	D-Saccharic acid	Others	Saccharides	87-73-0	3	987960	997462	1.06954e+06	1.3319e+06	1.4027e+06	1.33187e+06	1.27226e+06	1.30856e+06	1.43138e+06	1.473e+06	1.2187e+06	1.31275e+06	1.48364e+06	1.37721e+06	1.4191e+06
Lmjp002461	611.161	303.049	610.153	C27H30O16	[M+H]+	Quercetin-3-O-neohesperidoside	Flavonoids	Flavonols	117611-67-3	1	4.33889e+07	4.68764e+07	5.47081e+07	4.48761e+07	4.80789e+07	4.28184e+07	4.27222e+07	4.14774e+07	4.48468e+07	4.42201e+07	4.26982e+07	4.16087e+07	3.65976e+07	4.08888e+07	4.53831e+07
Lmsp004166	611.161	303.052	610.153	C27H30O16	[M+H]+	Quercetin-3-O-glucoside-7-O-rhamnoside	Flavonoids	Flavonols	-	1	4.33889e+07	4.68764e+07	5.47081e+07	4.48761e+07	4.80789e+07	4.28184e+07	4.27222e+07	4.14774e+07	4.48468e+07	4.42201e+07	4.26982e+07	4.16087e+07	3.65976e+07	4.08888e+07	4.53831e+07
mws1014	209.044	149.1	208.037	C10H8O5	[M+H]+	Fraxetin (7,8-Dihydroxy-6-methoxycoumarin)	Lignans and Coumarins	Coumarins	574-84-5	3	79694.4	167646	160403	216486	325137	507751	1.23682e+06	1.13828e+06	1.36152e+06	1.61456e+06	1.95728e+06	2.09126e+06	1.89353e+06	2.48627e+06	2.13569e+06
Lmhp008763	452.277	311.258	451.27	C21H42NO7P	[M+H]+	LysoPE 16:1(2n isomer)	Lipids	LPE	-	1	86776	66306.6	98789.5	120060	62751.4	76188.5	97990.1	63527.5	95080.8	81493.5	109824	105108	164274	167932	120566
pmb2826	147.03	87.0081	148.037	C5H8O5	[M-H]-	L-Citramalic acid	Organic acids	Organic acids	6236-09-5	1	1.54997e+06	2.0368e+06	2.92958e+06	1.11112e+06	1.46086e+06	1.3473e+06	1.51583e+06	934870	1.41649e+06	874768	1.22901e+06	1.75516e+06	1.47068e+06	1.3467e+06	1.36278e+06
Lmhp009187	440.277	299.258	439.27	C20H42NO7P	[M+H]+	LysoPE 15:0	Lipids	LPE	-	3	8927.13	8620.35	9269.92	10139.2	10482.2	11633.9	13092	12606.4	14123.2	15397.9	17593	15309.1	28066.3	25639.9	19671.9
mws0983	326.305	62.065	325.298	C20H39NO2	[M+H]+	N-Oleoylethanolamine	Alkaloids	Alkaloids	111-58-0	1	96743.1	38288.7	44735	86901.5	62567	50781.9	69175.3	54083.5	122839	142636	114128	104425	134359	137800	133532
Zmpn000095	261.038	78.9588	262.045	C6H15O9P	[M-H]-	Sorbitol-6-phosphate	Others	Saccharides	20479-58-7	3	31086.2	19897.2	33390.7	25983.2	41653	28856.8	37925.7	35879.9	33802.9	46168.1	42050.8	43552.7	31864	45756	51115.4
Qmyp101114	371.207	209.154	370.199	C19H30O7	[M+H]+	9-O-β-D-Glucoside of 3-hydroxy-7,8-didehydro-β-ionol	Terpenoids	Sesquiterpenoids	-	3	193566	290017	227773	475776	292577	354826	228726	397758	360290	472986	290747	334168	373321	344992	406370
Hmtn001302	299.078	137.024	300.085	C13H16O8	[M-H]-	Glucosyloxybenzoic acid	Phenolic acids	Phenolic acids	-	1	1.5531e+07	1.19745e+07	1.29912e+07	1.24059e+07	1.23552e+07	1.37521e+07	9.34236e+06	1.17311e+07	1.01451e+07	9.42839e+06	1.1061e+07	1.07292e+07	1.29542e+07	1.17844e+07	1.10029e+07
pmn001691	327.218	291.198	328.225	C18H32O5	[M-H]-	9,12,13-Trihydroxy-10,15-octadecadienoic acid	Lipids	Free fatty acids	-	1	41206.5	32300.5	63390.6	49585.2	88397.5	107018	125363	70912	96589	78762.1	119916	100326	176802	146434	115300
pmn001516	325.057	125	326.064	C14H14O9	[M-H]-	5-Galloylshikimic acid	Phenolic acids	Phenolic acids	95719-51-0	1	320097	348557	379077	311400	337277	403681	427501	354778	394926	322646	338570	364090	386466	369297	305392
Cmsn000894	361.079	211.029	362.084	C14H18O11	[M-H]-	7-O-Galloyl-D-sedoheptulose	Phenolic acids	Phenolic acids	-	3	69313	80688.9	97374.1	83170.6	82506.8	87255	80856.1	77149.4	74710.4	66896.7	81695.4	71802	70648.4	62779.3	70604.1
Lmhn003246	517.1	223.06	518.106	C24H22O13	[M-H]-	Sinapoylcaffeoyltartaric acid	Phenolic acids	Phenolic acids	-	3	163333	166932	178816	221541	299988	298717	290371	197365	231958	281661	295771	280848	291377	260857	192072
MWSmce346	517.133	163.039	516.127	C25H24O12	[M+H]+	1,3-O-Dicaffeoylquinic Acid (Cynarin)	Phenolic acids	Phenolic acids	30964-13-7	3	5.81677e+06	4.72044e+06	5.49735e+06	3.47192e+06	4.34582e+06	4.28771e+06	4.00971e+06	3.60885e+06	3.55885e+06	3.25498e+06	3.44303e+06	3.17899e+06	2.39257e+06	2.81333e+06	3.2129e+06
pme0243	131.035	87.045	132.042	C5H8O4	[M-H]-	Glutaric acid	Organic acids	Organic acids	110-94-1	3	133054	118613	135975	137437	150581	198546	338138	251884	287156	408076	423732	476245	635084	595709	488394
MWSslk252	593.19	285.08	594.195	C28H34O14	[M-H]-	Didymin (Isosakuranetin-7-O-rutinoside)	Flavonoids	Flavanones	14259-47-3	3	1.21655e+07	1.11697e+07	1.20291e+07	7.47143e+06	1.19715e+07	1.12896e+07	1.18154e+07	8.75887e+06	1.04916e+07	7.90879e+06	1.01072e+07	8.54854e+06	9.3237e+06	9.74582e+06	9.20126e+06
pmp001110	535.145	517.134	534.137	C25H26O13	[M+H]+	Apigenin-6-C-xyloside-8-C-arabinoside	Flavonoids	Flavones	-	1	4.09584e+06	3.45395e+06	3.56061e+06	5.25714e+06	4.07522e+06	4.41522e+06	4.79419e+06	4.82482e+06	3.25722e+06	3.88188e+06	4.38276e+06	4.18639e+06	3.91402e+06	4.08147e+06	4.41455e+06
Zmhn001883	329.088	209.042	330.095	C14H18O9	[M-H]-	Vanillic acid-4-O-glucoside	Phenolic acids	Phenolic acids	32142-31-7	1	2.22886e+06	2.01005e+06	2.08737e+06	2.11624e+06	2.17327e+06	2.12208e+06	2.02353e+06	2.42914e+06	1.96554e+06	2.31694e+06	2.4813e+06	1.94821e+06	1.98898e+06	2.34742e+06	2.21221e+06
Lmtp002642	565.155	457.111	564.148	C26H28O14	[M+H]+	Apigenin-8-C-(2''-glucosyl)arabinoside	Flavonoids	Flavones	-	3	9.31881e+06	1.14641e+07	7.87182e+06	1.29264e+07	1.14231e+07	1.09948e+07	1.172e+07	1.2762e+07	8.70556e+06	1.01444e+07	9.00693e+06	1.14992e+07	1.14539e+07	1.29366e+07	1.04135e+07
mws0748	353.088	191.055	354.095	C16H18O9	[M-H]-	1-Caffeoylquinic acid	Phenolic acids	Phenolic acids	1241-87-8	1	1.84857e+07	1.57098e+07	1.68646e+07	1.41612e+07	1.37927e+07	1.43738e+07	1.33298e+07	1.41343e+07	1.32078e+07	1.20536e+07	1.19995e+07	1.22379e+07	1.0167e+07	1.02082e+07	1.23428e+07
Lmpp003930	579.15	271.061	578.142	C30H26O12	[M+H]+	Apigenin-7-O-(6''-p-Coumaryl)glucoside	Flavonoids	Flavones	-	1	2.2311e+06	1.50432e+06	1.76553e+06	1.43279e+06	1.62862e+06	1.6504e+06	3.00615e+06	2.23841e+06	2.2693e+06	1.88617e+06	2.04118e+06	2.10818e+06	2.59998e+06	2.64281e+06	1.76408e+06
Lmhp002001	265.15	72.0813	264.147	C14H20N2O3	[M+H]+	L-Valyl-L-Phenylalanine	Amino acids and derivatives	Amino acids and derivatives	3918-92-1	3	127786	117632	131727	164419	159399	157298	248490	178166	147509	220850	241723	209054	266065	110789	256058
Lmmp006479	653.149	271.06	652.143	C32H28O15	[M+H]+	Apigenin-7-O-(2''-Sinapoyl)glucuronide	Flavonoids	Flavones	-	3	130992	161304	112167	74852	101109	82105.3	125871	58227	89255.7	60897	58728.9	78280.6	63609.8	65681.9	68242.2
Hmpn003185	403.178	179.07	404.184	C22H28O7	[M-H]-	5-Hydroxy-1-(4-hydroxy-3,5-dimethoxyphenyl)-7-(4-hydroxy-3-methoxyphenyl)heptan-3-one	Others	Ketone compounds	-	3	61691.9	65863.5	60327.6	71884.9	76860.9	72038.5	51927.1	72627.8	63609.5	79665.6	42732.5	47879.1	46251.1	38393.6	41868.1
pme2244	190.086	118.065	189.071	C11H11NO2	[M+H]+	3-Indolepropionic acid	Alkaloids	Plumerane	830-96-6	1	10354.4	9	11458.1	9873.91	14446.2	21340.4	38280.7	37793.2	22870.5	49854.6	53838.5	65947.1	49520.4	73963.8	53244.4
Lmsp003161	757.219	287.056	756.211	C33H40O20	[M+H]+	Kaempferol-3-O-sophoroside-7-O-rhamnoside	Flavonoids	Flavonols	-	3	51595.2	44560.9	42635.3	43106.8	53729	52981.6	40916.4	28827.9	26385.4	19798	42692.8	35359.2	29805.7	35228.8	34009.9
pmp001105	757.219	287.055	756.211	C33H40O20	[M+H]+	Kaempferol-3-O-neohesperidoside-7-O-glucoside	Flavonoids	Flavonols	-	3	51595.2	44560.9	42635.3	43106.8	53729	52981.6	40916.4	28827.9	26385.4	19798	42692.8	35359.2	29805.7	35228.8	34009.9
MWSslk146	595.167	433.122	594.159	C27H30O15	[M+H]+	4'-O-Glucosylvitexin	Flavonoids	Flavones	38950-94-6	3	2.06368e+07	2.33433e+07	2.0541e+07	2.79751e+07	2.75081e+07	2.76657e+07	2.31203e+07	3.24797e+07	2.1361e+07	2.65356e+07	2.58139e+07	2.54458e+07	2.73786e+07	2.43682e+07	2.35766e+07
Lmsn005333	461.109	169.014	462.116	C22H22O11	[M-H]-	4-O-Galloyl-1-O-Cinnamoyl-β-D-glucose	Phenolic acids	Phenolic acids	-	3	1.30673e+06	1.29692e+06	1.25479e+06	1.37075e+06	1.39019e+06	1.36459e+06	1.42643e+06	1.4612e+06	1.30669e+06	1.48527e+06	1.41886e+06	1.41755e+06	1.55231e+06	1.52086e+06	1.39602e+06
MWS3020	145.133	86.0961	144.126	C7H16N2O	[M+H]+	N-Acetylcadaverine	Alkaloids	Alkaloids	32343-73-0	3	565416	534197	527467	530289	356224	238747	402666	531649	547503	485797	430146	516156	342445	558282	549148
pme2651	742.1	620.1	743.076	C21H28N7O17P3	[M-H]-	NADP (Nicotinamide adenine dinucleotide phosphate)	Nucleotides and derivatives	Nucleotides and derivatives	53-59-8	3	762611	691844	1.09629e+06	663545	838163	625287	593804	911758	683277	1.04501e+06	563306	442395	471358	574732	459653
Lmsn005122	461.109	169.014	462.116	C22H22O11	[M-H]-	1-O-Galloyl-6-O-Cinnamoyl-β-D-glucose	Phenolic acids	Phenolic acids	115746-69-5	3	1.20442e+06	1.26064e+06	1.1788e+06	1.29507e+06	1.16254e+06	1.23059e+06	1.29706e+06	1.48115e+06	1.24938e+06	1.34518e+06	1.337e+06	1.36715e+06	1.49183e+06	1.42404e+06	1.29493e+06
pmb0854	518.324	184.073	517.317	C26H48NO7P	[M+H]+	LysoPC 18:3	Lipids	LPC	-	1	1.19841e+07	1.18915e+07	1.2641e+07	1.48107e+07	1.34111e+07	9.97e+06	1.96731e+07	1.7323e+07	2.07307e+07	1.87198e+07	1.99941e+07	1.87406e+07	1.1252e+07	1.68452e+07	1.9813e+07
mws1292	565.155	409.092	564.123	C26H28O14	[M+H]+	Isoschaftoside	Flavonoids	Flavones	52012-29-0	3	1.88292e+07	2.29571e+07	1.66055e+07	2.94544e+07	2.43936e+07	2.86772e+07	2.45198e+07	2.79931e+07	2.44957e+07	2.51935e+07	2.30728e+07	2.54568e+07	2.44087e+07	2.38362e+07	1.94438e+07
MWSHY0136	449.108	287.055	448.101	C21H20O11	[M+H]+	Kaempferol-3-O-glucoside (Astragalin)	Flavonoids	Flavonols	480-10-4	1	8.23296e+07	1.03722e+08	8.45393e+07	1.09728e+08	9.69897e+07	9.62385e+07	1.07904e+08	9.89877e+07	1.0555e+08	1.10434e+08	9.38222e+07	1.08285e+08	1.09093e+08	1.00015e+08	1.06561e+08
Lmgn002091	173.046	93.0346	174.053	C7H10O5	[M-H]-	2-Methyl-3-oxoadipic acid	Organic acids	Organic acids	-	1	105225	122760	213628	122174	72273.9	168332	189112	200871	105343	121501	126208	86729.5	119615	179526	113774
HJAP154	469.131	317.085	468.069	C23H16O11	[M+H]+	Galloylisorhamnetin	Flavonoids	Flavonols	-	3	353895	242557	393173	274525	258905	240960	228395	294973	230429	191467	215149	210634	230084	200337	208141
pme2529	163.2	101	164.069	C6H12O5	[M-H]-	1,5-Anhydro-D-glucitol	Others	Saccharides	154-58-5	3	58291.9	79216	79052.4	79371.8	98894.5	88958.9	91545.2	87536.4	88177.7	94885.8	90200.5	109541	108418	104626	96816.6
pme2237	181.072	101	182.079	C6H14O6	[M-H]-	Dulcitol	Others	Saccharides	608-66-2	3	42791.7	31356.8	37841.5	27037.3	39300.4	48278	59503.7	35137.9	41713	22169.6	64478.2	27312.9	45930.7	32978.3	26082.8
Lssp210123	357.133	137.059	356.126	C20H20O6	[M+H]+	α-Conidendrin	Others	Others	-	1	556313	376239	362065	657932	434416	303338	271311	348797	300366	360748	375493	475798	488159	290594	420181
pme0040	136.062	119	135.054	C5H5N5	[M+H]+	Adenine	Nucleotides and derivatives	Nucleotides and derivatives	73-24-5	1	9.38622e+06	8.05612e+06	6.33112e+06	3.36693e+06	5.11571e+06	5.65236e+06	7.35598e+06	5.87183e+06	5.21751e+06	6.24412e+06	7.1801e+06	6.70789e+06	1.02958e+07	8.42628e+06	7.30573e+06
Lmbn001467	158.082	116.072	159.089	C7H13NO3	[M-H]-	5-Acetamidopentanoic Acid	Organic acids	Organic acids	1072-10-2	3	105551	116161	167473	133919	154546	158793	154128	156834	25624.9	242282	167507	183475	228362	225310	225333
Zmyn000453	191.02	111.009	192.027	C6H8O7	[M-H]-	Isocitric Acid	Organic acids	Organic acids	320-77-4	1	2.36745e+07	2.61573e+07	3.00252e+07	2.714e+07	3.04822e+07	3.04159e+07	2.72195e+07	2.65471e+07	2.90019e+07	1.89552e+07	2.49009e+07	2.12555e+07	2.05593e+07	2.13831e+07	2.16495e+07
MWS5083	455.097	96.9685	456.105	C17H21N4O9P	[M-H]-	Flavin Single Nucleotide(FMN)	Nucleotides and derivatives	Nucleotides and derivatives	6184-17-4	3	216710	192340	211581	261952	228549	231668	185377	240634	218852	246839	239571	204498	192562	211613	198956
pme0014	148.06	84	147.053	C5H9NO4	[M+H]+	L-Glutamic acid	Amino acids and derivatives	Amino acids and derivatives	56-86-0	1	1.08193e+07	1.47305e+07	1.17974e+07	1.76896e+07	1.53574e+07	1.35387e+07	1.05202e+07	1.30034e+07	1.09049e+07	1.37757e+07	1.04237e+07	5.54282e+06	8.91223e+06	6.66198e+06	9.10939e+06
pme0021	166.086	120.081	165.071	C9H11NO2	[M+H]+	L-Phenylalanine	Amino acids and derivatives	Amino acids and derivatives	63-91-2	1	2.34131e+06	2.1818e+06	1.75701e+06	4.20508e+06	4.62869e+06	6.28965e+06	1.65093e+07	1.74566e+07	1.59319e+07	2.58929e+07	2.35242e+07	2.39664e+07	2.32208e+07	2.73396e+07	2.6881e+07
Lhzp102808	355.104	163.04	354.11	C20H18O6	[M+H]+	Sesamin	Lignans and Coumarins	Lignans	607-80-7	3	8.84261e+06	8.97856e+06	9.48496e+06	6.73616e+06	7.39268e+06	8.43403e+06	6.54687e+06	5.94708e+06	6.75987e+06	6.48224e+06	6.49711e+06	6.36821e+06	5.53557e+06	5.71098e+06	6.91849e+06
pmb0197	298.1	166.3	297.107	C11H15N5O5	[M+H]+	N7-Methylguanosine	Nucleotides and derivatives	Nucleotides and derivatives	20244-86-4	3	6425.51	14596.6	16888.5	8904.47	15048.9	23004	24311.3	19531.9	16075	31262.8	23323.8	39929.2	30010.3	41052.8	18977.2
Lmyn005006	595.146	287.055	596.153	C30H28O13	[M-H]-	Eriodictyol-7-O-(6''-O-p-coumaroyl)glucoside	Flavonoids	Flavanones	-	3	502596	394370	418111	331814	371626	447770	453668	305418	405380	329732	372836	363959	372290	408019	466229
mws5037	203.139	86.1001	202.132	C9H18N2O3	[M+H]+	L-Alanyl-L-leucine	Amino acids and derivatives	Amino acids and derivatives	3303-34-2	3	272307	234499	239153	337488	359049	361991	313834	277587	282884	221388	262378	225259	255137	249380	259264
Zmzn000078	168.988	78.9583	169.998	C3H7O6P	[M-H]-	Dihydroxyacetone phosphate	Others	Saccharides	57-04-5	3	134217	82741.8	169275	154613	166991	213099	345431	198354	363470	231529	237261	233286	309146	372044	360549
pme3184	332.075	136	331.068	C10H14N5O6P	[M+H]+	2'-Deoxyadenosine-5'-monophosphate	Nucleotides and derivatives	Nucleotides and derivatives	653-63-4	1	149849	169618	123645	204683	170105	148040	163687	225798	167239	241323	169623	179873	188724	201082	208456
MWS0811	130.086	84.0818	129.079	C6H11NO2	[M+H]+	L-Pipecolic Acid	Organic acids	Organic acids	3105-95-1	1	9.30744e+06	9.27968e+06	1.36918e+07	7.08098e+06	9.97875e+06	9.3897e+06	8.06619e+06	9.65731e+06	1.05076e+07	8.1569e+06	8.01361e+06	9.9127e+06	9.88325e+06	1.1016e+07	7.95942e+06
HJN086	449.11	287.057	450.116	C21H22O11	[M-H]-	Eriodictyol-3'-O-glucoside	Flavonoids	Flavanones	-	1	3.34106e+06	3.51596e+06	3.05926e+06	3.4408e+06	2.98296e+06	2.71889e+06	2.24857e+06	2.39396e+06	2.50914e+06	2.24768e+06	2.46234e+06	2.31197e+06	1.67317e+06	2.07524e+06	2.4167e+06
mws0219	132.03	88	133.037	C4H7NO4	[M-H]-	L-Aspartic Acid	Amino acids and derivatives	Amino acids and derivatives	56-84-8	3	2.65075e+06	2.99602e+06	2.99492e+06	3.59506e+06	3.31544e+06	3.31281e+06	3.27636e+06	2.1534e+06	2.58435e+06	2.83513e+06	2.98433e+06	1.52974e+06	1.93391e+06	2.02803e+06	2.42679e+06
Lmjp003822	531.15	177.055	530.142	C26H26O12	[M+H]+	3,5-O-Dicaffeoylquinic Acid Methyl Ester	Phenolic acids	Phenolic acids	159934-13-1	3	88098.7	73557.7	76039.1	16695.9	51923.6	49382.9	67601.2	32564.5	54538.2	41986.1	46533.2	50660	37387.7	60963.4	45744.6
mws1035	741.224	433	740.216	C33H40O19	[M+H]+	Kaempferol-3-O-robinoside-7-O-rhamnoside (Robinin)	Flavonoids	Flavonols	301-19-9	3	200188	201273	274825	176223	169031	216101	138428	169755	175257	171217	152542	162327	147203	9	171971
mws0120	258.11	104.111	257.103	C8H20NO6P	[M+H]+	Choline Alfoscerate	Lipids	PC	28319-77-9	3	438373	576012	722210	1.01901e+06	1.06136e+06	897663	535020	733913	1.08963e+06	1.381e+06	563926	614442	713086	782839	525260
Zmtp102903	419.096	287.055	418.09	C20H18O10	[M+H]+	Kaempferol-3-O-arabinoside (Juglanin)	Flavonoids	Flavonols	-	1	2.61832e+06	2.52893e+06	2.33996e+06	2.21676e+06	2.07783e+06	2.44327e+06	2.336e+06	2.21711e+06	2.14935e+06	2.15955e+06	2.18602e+06	2.41554e+06	2.37176e+06	2.34329e+06	2.33742e+06
Lmtn003096	523.21	361.14	524.226	C26H36O11	[M-H]-	Secoisolariciresinol 4-O-glucoside	Lignans and Coumarins	Lignans	-	3	307549	269170	267326	209707	162495	224562	146456	184811	174351	131779	133879	169189	143649	133879	115074
Lmqn000780	606.076	384.985	607.082	C17H27N3O17P2	[M-H]-	Uridine 5'-diphospho-N-acetylglucosamine	Nucleotides and derivatives	Nucleotides and derivatives	528-04-1	1	81849.1	57024	115776	106732	109563	108821	61815.7	65398.1	76985.3	87284.9	65586.3	54684.9	58453.7	63649.2	67483.1
Lmsn000381	341.109	89.0244	342.116	C12H22O11	[M-H]-	D-Maltose	Others	Saccharides	69-79-4	1	3.32811e+06	3.02061e+06	2.79376e+06	2.99222e+06	2.46437e+06	2.97105e+06	2.55943e+06	2.97009e+06	2.88017e+06	3.50015e+06	2.9486e+06	2.37653e+06	2.4435e+06	2.14851e+06	2.74738e+06
Lmqn005404	451.088	331.068	452.096	C20H20O12	[M-H]-	4-Hydroxybenzoyl-1-O-(6''-O-galloyl)glucoside	Phenolic acids	Phenolic acids	-	3	372916	300383	316803	339339	304401	333313	299419	371305	286337	273939	333236	272216	320810	331686	355993
Lmdp004267	611.139	147.044	610.132	C30H26O14	[M+H]+	Quercetin-3-O-(6''-O-p-Coumaroyl)glucoside	Flavonoids	Flavonols	-	1	3.85962e+06	1.76216e+06	2.08096e+06	3.17201e+06	4.04424e+06	3.14999e+06	3.49461e+06	2.93741e+06	3.55189e+06	2.8469e+06	3.24812e+06	2.26332e+06	1.75407e+06	3.21375e+06	3.21338e+06
mws0361	253.217	235.19	254.225	C16H30O2	[M-H]-	Palmitoleic Acid	Lipids	Free fatty acids	373-49-9	2	39740.2	23168.4	28957.4	24203.2	27286.2	25255	24505.2	24529.1	28501.2	30261	28337.2	30142.7	28227.7	32195.5	32305.8
pme0006	116.071	70.1	115.063	C5H9NO2	[M+H]+	L-Proline	Amino acids and derivatives	Amino acids and derivatives	147-85-3	3	1.83446e+06	1.57254e+06	1.90557e+06	5.03379e+06	4.85208e+06	5.37669e+06	5.26754e+06	6.80425e+06	5.47742e+06	9.37674e+06	6.13541e+06	6.925e+06	7.89238e+06	7.37008e+06	6.33049e+06
Li512115	515.12	353.088	516.127	C25H24O12	[M-H]-	Isochlorogenic acid B	Phenolic acids	Phenolic acids	14534-61-3	1	2.00709e+07	1.65584e+07	2.06401e+07	1.3097e+07	1.50549e+07	1.43629e+07	1.37463e+07	1.23412e+07	1.47647e+07	1.20175e+07	1.21233e+07	1.19803e+07	9.25398e+06	1.19835e+07	1.10891e+07
Lmsn015919	658.854	482.926	659.861	C6H18O24P6	[M-H]-	Phytic acid	Organic acids	Organic acids	83-86-3	3	47182.5	49457.8	44392.1	44293.7	43697.9	42580.3	43297.8	41310	40540	39886.8	40652.7	41156.8	41461.4	43606.7	41636.4
Hmqp006023	326.274	309.27	324.266	C20H36O3	[M+H]+	Ethyl 9-Hydroxy-10,12-octadecadienoic acid	Lipids	Free fatty acids	-	3	9122.5	5787.76	8741.35	7989.56	9680.51	8737.34	13106.4	9850.95	10882.3	12676.3	15426.8	12709.2	17898	17996.9	17270.7
Hmcn002743	417.155	181.04	418.162	C22H26O8	[M-H]-	Lirioresinol A	Lignans and Coumarins	Lignans	-	3	52800.9	73188.2	36403.1	77409.6	57461.5	39545.3	36210.8	60103.5	36799.1	79548.6	52599.7	67519.9	81240	81077	95995.5
mws4183	433.078	300.033	434.085	C20H18O11	[M-H]-	Quercetin-3-O-arabinoside	Flavonoids	Flavonols	22255-13-6	1	1.17621e+07	1.94573e+07	1.65618e+07	2.03405e+07	1.61424e+07	1.54727e+07	1.42581e+07	1.40463e+07	1.48747e+07	1.53856e+07	1.49007e+07	1.70234e+07	1.16342e+07	1.6311e+07	1.63112e+07
ML10179289	105.069	77.0382	122.073	C8H10O	[M-H2O+H]+	2-Phenylethanol	Phenolic acids	Phenolic acids	60-12-8	1	608408	539772	464222	530422	620813	578439	540987	539394	529383	564758	537131	604196	625182	581606	631411
Jmgn005927	287.055	125.03	288.063	C15H12O6	[M-H]-	2-hydroxynaringenin	Flavonoids	Flavanones	-	1	9	9	9	58682.8	54739.3	9	92740.2	82698.2	88985.5	136108	136343	220894	175587	240382	159175
Lmjp003655	463.123	301.078	462.116	C22H22O11	[M+H]+	6-C-MethylKaempferol-3-glucoside	Flavonoids	Flavones	-	1	1.34568e+06	1.35126e+06	1.36393e+06	1.66665e+06	1.68462e+06	1.6456e+06	1.54611e+06	1.85045e+06	1.7399e+06	1.44901e+06	1.62073e+06	1.44198e+06	1.75021e+06	1.63204e+06	1.58547e+06
pme0321	431.098	285	432.106	C21H20O10	[M-H]-	Kaempferol-7-O-rhamnoside	Flavonoids	Flavonols	20196-89-8	3	103466	140298	96728.3	121244	113908	95686.1	115993	88647.9	88613.3	103490	102138	97435	100748	104290	91100.8
mws0458	151.04	136	152.047	C8H8O3	[M-H]-	Vanillin; 4-Hydroxy-3-Methoxybenzaldehyde	Phenolic acids	Phenolic acids	121-33-5	3	60853.6	54880.2	58415.5	50108.7	78205.5	50635.1	53804.7	67604.2	44965	47031	65218.5	72296.1	75899.1	71580.5	75955.1
Lmsn004970	503.12	179.036	504.127	C24H24O12	[M-H]-	3,6-Di-O-caffeoyl glucose	Phenolic acids	Phenolic acids	-	3	3.34908e+06	3.08573e+06	3.82125e+06	2.22612e+06	2.84997e+06	2.94028e+06	2.77522e+06	2.92374e+06	3.15316e+06	2.47738e+06	3.19894e+06	3.1226e+06	3.22808e+06	3.75123e+06	3.6366e+06
mws1422	275.091	107	274.084	C15H14O5	[M+H]+	Epiafzelechin	Flavonoids	Flavanols	24808-04-6	1	8.76561e+06	7.98858e+06	8.78618e+06	8.4965e+06	7.35227e+06	7.64903e+06	6.67801e+06	8.40801e+06	7.42413e+06	7.00048e+06	6.67327e+06	5.74464e+06	5.79173e+06	6.2374e+06	6.88938e+06
Zmgn004894	151.04	136.017	152.047	C8H8O3	[M-H]-	Methyl 4-hydroxybenzoate	Phenolic acids	Phenolic acids	99-76-3	3	31863	8781.19	14161.9	11936.7	9457.45	15136.7	5599.39	14250.6	19911	11344.9	16788.9	16689.8	12719.9	20684.5	32784.3
mws0242	173.082	111	174.089	C8H14O4	[M-H]-	Suberic Acid	Organic acids	Organic acids	505-48-6	3	7592.74	6111.05	9904.07	22494.2	50670.9	36197.7	170178	96273.3	138151	81826.5	103188	169573	158653	135555	106971
Lmcp000282	162.113	85.0286	161.105	C7H15NO3	[M+H]+	L-Carnitine	Alkaloids	Alkaloids	541-15-1	3	1.52567e+07	1.4571e+07	1.61049e+07	1.06962e+07	1.2516e+07	9.92195e+06	1.06636e+07	1.33819e+07	1.2839e+07	1.10095e+07	1.18533e+07	1.18719e+07	1.08145e+07	1.07113e+07	1.10625e+07
Cmsp004086	303.087	229.083	302.079	C16H14O6	[M+H]+	Dihydrokaempferide	Flavonoids	Flavanonols	137225-59-3	3	399740	583366	580372	421636	511991	517067	477944	412497	515249	578161	608256	414573	460048	430953	437934
pma2987	142.097	124.087	141.09	C6H11N3O	[M+H]+	Histidinol	Alkaloids	Alkaloids	501-28-0	3	2.09935e+07	2.02492e+07	2.10769e+07	1.57342e+07	1.76127e+07	1.83121e+07	1.96595e+07	1.63793e+07	1.65683e+07	1.46357e+07	1.71962e+07	1.59862e+07	1.65705e+07	1.75946e+07	1.59359e+07
Zmhn001358	299.077	137.025	300.084	C13H16O8	[M-H]-	4-O-Glucosyl-4-hydroxybenzoic acid	Phenolic acids	Phenolic acids	-	1	1.51159e+07	1.33604e+07	1.37122e+07	1.07716e+07	1.27295e+07	1.39352e+07	1.03442e+07	9.6883e+06	1.04108e+07	1.08885e+07	1.14867e+07	1.07744e+07	1.23999e+07	1.27194e+07	1.02189e+07
pme0434	577.135	407.079	578.142	C30H26O12	[M-H]-	Procyanidin B2	Tannins	Proanthocyanidins	29106-49-8	1	2.92187e+07	3.35705e+07	3.16997e+07	4.05947e+07	3.51586e+07	3.64981e+07	2.78956e+07	3.24559e+07	3.55673e+07	3.55775e+07	3.36667e+07	3.14483e+07	3.23562e+07	3.28852e+07	3.62533e+07
pmb2786	293.212	235.172	294.219	C18H30O3	[M-H]-	9-Hydroxy-10,12,15-octadecatrienoic acid	Lipids	Free fatty acids	89886-42-0	3	11246.1	7790.71	10263.6	9579.84	11729.8	15199.9	9099.24	7663.12	9371.4	8393.7	10199.9	9612.27	9953.93	9134.52	9901.34
Lmbn005443	293.212	235.172	294.219	C18H30O3	[M-H]-	13-KODE; (9Z,11E)-13-Oxooctadeca-9,11-dienoic acid	Lipids	Free fatty acids	54739-30-9	3	11246.1	7790.71	10263.6	9579.84	11729.8	15199.9	9099.24	7663.12	9371.4	8393.7	10199.9	9612.27	9953.93	9134.52	9901.34
mws1333	341.109	113.022	342.116	C12H22O11	[M-H]-	Melibiose	Others	Saccharides	585-99-9	1	2.46272e+06	2.22632e+06	2.21584e+06	2.11786e+06	1.75136e+06	1.63414e+06	1.80256e+06	1.89964e+06	1.67629e+06	2.0902e+06	1.78074e+06	1.17487e+06	1.65276e+06	1.35376e+06	1.72105e+06
Lssp210058	611.162	303.06	610.153	C27H30O16	[M+H]+	Quercetin-3-O-robinobioside	Flavonoids	Flavonols	52525-35-6	1	3.54375e+07	4.77742e+07	4.66158e+07	4.46603e+07	4.42259e+07	3.80969e+07	3.58949e+07	3.90803e+07	4.14732e+07	4.04344e+07	3.92644e+07	3.58871e+07	2.93241e+07	3.53935e+07	4.23605e+07
pme1598	463.125	301	464.132	C22H24O11	[M-H]-	Hesperetin-5-O-glucoside	Flavonoids	Flavanones	69651-80-5	3	9.6288e+06	1.28856e+07	1.23768e+07	1.16773e+07	1.11449e+07	1.08564e+07	9.11874e+06	8.65318e+06	9.11404e+06	8.31075e+06	1.05983e+07	9.53298e+06	8.47779e+06	7.96657e+06	1.02936e+07
pmp000573	447.129	285.08	446.121	C22H22O10	[M+H]+	Acacetin-7-O-galactoside	Flavonoids	Flavones	-	3	102406	79939.6	78923.8	49514.8	56296.5	65729.4	74970.3	63906.3	44965.6	45190.2	55070.9	68097.4	37561.6	71085	30782.6
HJAP012	419.097	383.07	418.09	C20H18O10	[M+H]+	Luteolin-8-C-arabinoside	Flavonoids	Flavones	-	3	189884	205239	159412	191767	205818	189006	222150	171328	163764	151298	150815	178314	130614	157365	148147
Lmhp009802	504.308	363.289	503.301	C25H46NO7P	[M+H]+	LysoPE 20:3(2n isomer)	Lipids	LPE	-	3	46987.3	50755.9	41565	45102.2	41298.8	45020.2	59464.9	46725.5	60338.3	54305.3	55251.6	52662.2	63705	75536.5	61327.8
Hmtn001120	315.109	153.056	316.116	C14H20O8	[M-H]-	5-(2-Hydroxyethyl)-2-O-glucosylphenol	Phenolic acids	Phenolic acids	-	1	4.10571e+06	3.99912e+06	3.95065e+06	3.79433e+06	4.02401e+06	4.37053e+06	3.80517e+06	3.379e+06	3.4685e+06	3.38408e+06	3.25204e+06	3.522e+06	3.12295e+06	3.91632e+06	4.53225e+06
Zmyn000247	147.03	57.0346	148.037	C5H8O5	[M-H]-	2-Hydroxyglutaric Acid	Organic acids	Organic acids	13095-48-2	3	854241	797958	1.11413e+06	506238	613505	678906	666518	418714	645358	442300	598575	803662	650951	825382	582075
mws0572	126.066	109	125.059	C5H7N3O	[M+H]+	5-Methylcytosine	Nucleotides and derivatives	Nucleotides and derivatives	554-01-8	3	243857	175889	324241	267972	274186	236990	254250	240130	209732	264159	249742	271949	312917	252584	238117
Lmmp003091	611.16	303.05	610.153	C27H30O16	[M+H]+	Quercetin-3-O-(4''-O-glucosyl)rhamnoside	Flavonoids	Flavonols	59262-54-3	1	4.03037e+07	5.03255e+07	5.04948e+07	4.53687e+07	4.81403e+07	3.7399e+07	3.4184e+07	3.81551e+07	4.3278e+07	4.02433e+07	4.41242e+07	4.13938e+07	3.58527e+07	4.22377e+07	4.21248e+07
Lmjp003044	479.118	317.062	478.111	C22H22O12	[M+H]+	Isorhamnetin-3-O-Glucoside	Flavonoids	Flavonols	5041-82-7	1	1.70047e+06	2.17955e+06	2.03151e+06	2.20433e+06	2.05528e+06	1.94702e+06	2.1812e+06	2.17548e+06	1.75912e+06	1.9866e+06	2.25481e+06	1.98635e+06	2.11608e+06	2.42203e+06	2.43712e+06
Hmmp003156	595.164	313.07	594.159	C27H30O15	[M+H]+	Isovitexin-7-O-glucoside(Saponarin)	Flavonoids	Flavones	20310-89-8	2	9.14443e+06	1.02539e+07	9.87859e+06	8.42995e+06	9.9187e+06	8.0884e+06	8.65776e+06	7.61506e+06	7.1987e+06	6.3628e+06	7.02406e+06	6.27136e+06	6.59264e+06	6.37642e+06	7.19779e+06
MWS1839	165.056	92.0272	166.063	C9H10O3	[M-H]-	Ethylparaben	Phenolic acids	Phenolic acids	120-47-8	3	11023.7	4137.25	7485.57	3802.66	9282.71	5793.16	6162.42	4890.88	4169.13	3330.68	6003	6745.91	4319.83	4391.84	5917.49
Zmdn002400	451.125	289.073	452.132	C21H24O11	[M-H]-	Epicatechin-3'-O-β-D-glucopyranoside	Flavonoids	Flavanols	-	1	1.23938e+06	1.3971e+06	1.25082e+06	1.51006e+06	1.68754e+06	1.34353e+06	1.02069e+06	926637	994749	905180	900142	945976	906159	927931	891382
mws0856	463.088	301	464.096	C21H20O12	[M-H]-	Quercetin-4'-O-glucoside (Spiraeoside)	Flavonoids	Flavonols	20229-56-5	1	7.23832e+06	1.02e+07	1.06611e+07	8.56681e+06	1.0025e+07	9.12767e+06	8.68915e+06	6.38805e+06	7.65327e+06	8.52646e+06	9.33426e+06	8.56578e+06	7.95324e+06	7.39342e+06	7.49605e+06
mws1454	477.14	315	478.147	C23H26O11	[M-H]-	Persicoside	Flavonoids	Flavanones	28978-03-2	3	562496	465295	392420	493916	445004	526616	495072	452130	499928	453211	472466	548183	471073	440969	492052
MWSmce230	183.035	124.021	184.037	C8H8O5	[M-H]-	Methyl gallate	Phenolic acids	Phenolic acids	99-24-1	1	2.93578e+07	1.66445e+07	3.0542e+07	1.7643e+07	2.29187e+07	2.6709e+07	2.82985e+07	2.00625e+07	2.44483e+07	2.35624e+07	2.60676e+07	2.5638e+07	2.92835e+07	3.01054e+07	2.4599e+07
Lmtn004049	263.129	204.115	264.136	C15H20O4	[M-H]-	Abscisic acid	Organic acids	Organic acids	21293-29-8	1	268355	202375	299294	116554	184639	201945	195681	205689	214108	122902	138549	147707	138476	158659	140741
pme1228	221.092	204	220.085	C11H12N2O3	[M+H]+	5-Hydroxy-L-tryptophan	Amino acids and derivatives	Amino acids and derivatives	56-69-9	3	865276	784357	1.61549e+06	588311	807637	883656	1.25098e+06	786942	914570	881802	713090	788291	835964	918961	831859
pme2960	273.076	153	272.068	C15H12O5	[M+H]+	Naringenin chalcone; 2',4,4',6'-Tetrahydroxychalcone	Flavonoids	Chalcones	73692-50-9	1	1.5024e+06	1.44881e+06	1.63401e+06	642849	970308	884629	917651	747822	756436	591842	674390	583554	756098	687485	636457
Lmtn002324	431.15	269.1	432.163	C19H28O11	[M-H]-	Benzyl-(2''-O-glucosyl)glucoside	Phenolic acids	Phenolic acids	-	3	123859	129260	165694	56620.1	62008.2	79940.7	117239	64185.9	88914.8	48991.5	14632.7	12438.1	59129.1	95830.5	28513
pma0760	565	317	564.111	C25H24O15	[M+H]+	3'-O-Methyltricetin-7-O-(6''-malonyl)glucoside	Flavonoids	Flavones	-	3	24697.2	35010.5	52906	26240.2	37807.3	55958.6	24483.1	53375.6	39481.8	34269	36397.3	58718.3	42678.1	58019.9	46703.4
Zmgn000173	149.046	75.0088	150.053	C5H10O5	[M-H]-	D-Ribose	Others	Saccharides	50-69-1	3	115349	140250	158283	248696	195966	280988	343684	214569	346095	397445	304488	485788	489296	475049	420475
Lmyn003835	289.035	137.024	290.043	C14H10O7	[M-H]-	4-(3,4,5-Trihydroxybenzoxy)benzoic acid	Phenolic acids	Phenolic acids	-	1	2.89804e+06	3.18745e+06	2.35694e+06	2.59353e+06	2.80268e+06	3.14359e+06	2.33505e+06	2.64922e+06	2.78397e+06	2.46051e+06	2.2947e+06	2.13505e+06	2.46652e+06	2.46605e+06	2.54036e+06
Zmln000899	343.11	181.052	344.111	C15H20O9	[M-H]-	Syringaldehyde-4-O-glucoside	Phenolic acids	Phenolic acids	-	1	141233	148005	140066	153573	121300	140688	117300	143018	127447	114428	111994	106864	95173.3	113197	200818
pme1109	152.057	135	151.049	C5H5N5O	[M+H]+	Guanine	Nucleotides and derivatives	Nucleotides and derivatives	73-40-5	1	76778.3	74463.8	91723.5	97624.4	162880	237923	216049	257588	175034	239453	291375	417518	482950	545638	277743
Lmgn002253	695.202	353.088	696.19	C31H36O18	[M-H]-	Syringoylcaffeoylquinic acid-D-glucose	Phenolic acids	Phenolic acids	-	3	104259	119398	139488	48715.9	71392	70761.7	77205.8	82761.2	89577.8	54276.7	68078.9	76978.7	46355.4	48725	69885.5
Lmsp010393	359.113	298.09	358.105	C19H18O7	[M+H]+	Eupatorin-5-methylether (3'-hydroxy-5,6,7,4'-tetramethoxyflavone)	Flavonoids	Flavones	21764-09-0	3	77786.7	88918.4	92009.9	81170	84391.5	94370	96876.7	88036.1	91016.8	85354	91792.1	75167.1	85168.3	85602.1	84882.3
Lmhp001670	231.16	72.082	230.163	C11H22N2O3	[M+H]+	L-Valyl-L-Leucine	Amino acids and derivatives	Amino acids and derivatives	3989-97-7	3	253716	180396	267306	234096	270226	343955	434232	308465	394058	336626	435713	333339	406888	466644	316534
Lmsn002815	593.151	285.041	594.159	C27H30O15	[M-H]-	Kaempferol-3-O-rutinoside(Nicotiflorin)	Flavonoids	Flavonols	17650-84-9	1	4.88057e+06	5.85412e+06	5.31472e+06	5.10279e+06	4.48329e+06	3.973e+06	3.71895e+06	4.55633e+06	4.66348e+06	4.14606e+06	5.03845e+06	4.43216e+06	3.98607e+06	4.37644e+06	4.37705e+06
MWSmce582	144.065	84.0449	143.058	C6H9NO3	[M+H]+	Methyl L-pyroglutamate	Alkaloids	Pyrrole alkaloids	4931-66-2	3	449296	394819	759965	400364	457464	569273	834147	709441	780516	462010	719191	824442	659842	928620	691986
Lmfn001209	635.089	169.014	636.096	C27H24O18	[M-H]-	1,3,6-Tri-O-galloyl-β-D-glucose	Phenolic acids	Phenolic acids	18483-17-5	3	81486.8	91816.2	100317	103715	105068	114380	177852	183992	185976	159741	193091	200488	295785	251548	191929
Lmlp003024	439.218	277.166	438.212	C20H30O7N4	[M+H]+	N'-p-Coumaroylagmatine-glucoside	Alkaloids	Phenolamine	-	3	32211.8	18029.6	27148	17978.7	16940.8	26611.6	20007.5	12709.6	20145.3	9	9	9	9	9	9
Lmmp006598	623.138	271.06	622.132	C31H26O14	[M+H]+	Apigenin-7-O-(2''-feruloyl)glucuronide	Flavonoids	Flavones	-	3	552204	923732	483112	284338	424340	415918	416814	277054	350232	265597	210493	301109	279606	308112	272477
mws0668	283.068	151	284.076	C10H12N4O6	[M-H]-	Xanthosine	Nucleotides and derivatives	Nucleotides and derivatives	146-80-5	1	768972	658744	908181	313517	430710	351660	592708	504962	511817	507522	657176	770113	821533	856854	713239
Lmnp002584	625.18	463.13	624.169	C28H32O16	[M+H]+	Hispidulin-8-C-(2''-O-glucosyl)glucoside	Flavonoids	Flavones	-	3	176425	184571	138103	167680	205028	178544	173217	198863	206145	62607.5	195477	185264	218346	183918	199276
pmn001610	307.264	307.3	308.272	C20H36O2	[M-H]-	Eicosadienoic acid	Lipids	Free fatty acids	5598-38-9	1	421327	239306	375062	285669	461892	494676	435356	364585	456697	463392	558863	537609	676516	636245	623994
pmb3023	449.109	287	450.116	C21H22O11	[M-H]-	Eriodictyol-8-C-glucoside	Flavonoids	Flavanones	1023271-51-3	3	2.38057e+06	1.97227e+06	1.66992e+06	1.68275e+06	2.06519e+06	2.04591e+06	1.88653e+06	1.69429e+06	1.88704e+06	1.41364e+06	1.40007e+06	1.85669e+06	1.71052e+06	1.26922e+06	1.30524e+06
pmb0490	235.144	147.044	234.137	C13H18N2O2	[M+H]+	p-Coumaroylputrescine	Alkaloids	Phenolamine	34136-53-3	3	58374.8	71763.1	57146.4	115071	89552.8	162244	71825.4	99595.9	68057.6	104171	97809.2	73398.1	45837.1	99578.8	110908
pme0422	193.058	134	194.058	C10H10O4	[M-H]-	Isoferulic Acid	Phenolic acids	Phenolic acids	25522-33-2	3	41627	28479.2	27042.5	73216.6	80040.3	104820	107892	112516	114999	125452	130997	139292	64080.6	130872	104631
Lmmn000774	343.103	181.051	344.111	C15H20O9	[M-H]-	Dihydrocaffeoylglucose	Phenolic acids	Phenolic acids	-	3	394153	433748	326549	464655	411596	420599	380067	424653	419364	455085	432901	454398	423185	381113	491574
Lmtp003948	481.134	319.046	480.127	C22H24O12	[M+H]+	3',5',5,7-Tetrahydroxy-4'-methoxyflavanone-3'-O-glucoside	Flavonoids	Flavones	-	3	1.20313e+07	1.21515e+07	1.41595e+07	1.16653e+07	1.05678e+07	1.02103e+07	9.09723e+06	1.02117e+07	9.76332e+06	9.51096e+06	1.09123e+07	9.2723e+06	8.8239e+06	9.87672e+06	1.0326e+07
pmn001420	341.088	179.036	342.095	C15H18O9	[M-H]-	1-O-Caffeoyl-β-D-glucose	Phenolic acids	Phenolic acids	14364-08-0	1	3.29983e+06	3.16766e+06	3.19958e+06	2.94675e+06	3.02479e+06	2.97071e+06	2.9283e+06	2.81953e+06	2.9837e+06	2.89492e+06	2.90805e+06	2.77936e+06	2.53159e+06	2.60845e+06	2.87175e+06
pmb3056	355.1	121.1	356.111	C16H20O9	[M-H]-	Homovanilloylquinic acid	Phenolic acids	Phenolic acids	-	3	731205	459434	690396	257046	608501	160023	185095	506541	288430	546583	557469	292471	266078	199297	254101
pme2954	303.05	137.022	302.043	C15H10O7	[M+H]+	Quercetin	Flavonoids	Flavonols	117-39-5	3	531462	607555	472758	569769	569553	566516	673125	585602	574823	481619	555112	499674	529498	573539	556827
Hmcp002298	479.118	347.07	478.111	C22H22O12	[M+H]+	Limocitrin-3-O-arabinoside	Flavonoids	Flavonols	-	2	61518.8	56728.6	59581.4	39229.4	38323.9	32588	40375.3	40218.7	32447.8	46526.8	47311.4	35621.6	26761.6	31331.5	42690.5
MWSmce632	195.065	93.0339	194.058	C10H10O4	[M+H]+	Vanillin acetate	Phenolic acids	Phenolic acids	881-68-5	3	9	9	9	193932	578554	1.64138e+06	7.26813e+06	1.80712e+06	2.41094e+06	960402	2.45875e+06	1.73392e+06	669924	1.22804e+06	1.07553e+06
pmb0624	611.161	431.3	610.153	C27H30O16	[M+H]+	Isoorientin-7-O-glucoside	Flavonoids	Flavones	-	3	61929.7	81634.6	77756.1	70830.9	85377	87845	89208.7	69461.8	62102.3	65541.4	79997.7	65118.8	46071.2	62521.8	59708.1
Zmlp007578	345.059	313.033	344.053	C17H12O8	[M+H]+	3,3',4-O-Trimethylellagic acid	Tannins	Tannin	1617-49-8	1	76569.3	79220.5	67762.8	71265.3	90743.1	112209	136809	85335.1	101153	82805.1	116784	116351	139586	169212	128558
pme0166	167.056	110	166.049	C6H6N4O2	[M+H]+	1-Methylxanthine	Nucleotides and derivatives	Nucleotides and derivatives	6136-37-4	3	9	89757	4139.29	22497.3	74240.5	327702	212693	99911.9	203228	35329.1	75094.1	134019	22382.2	38961.7	44547.3
pmf0470	132.065	73	131.058	C5H9NO3	[M+H]+	cis-4-Hydroxy-D-proline	Amino acids and derivatives	Amino acids and derivatives	2584-71-6	3	252331	572278	509751	374991	456384	389265	291480	444507	565812	394741	267523	428615	604024	369134	292577
pmp001287	120.081	103.055	119.073	C8H9N	[M+H]+	N-Benzylmethylene isomethylamine	Alkaloids	Alkaloids	-	1	1.84352e+06	1.61047e+06	1.36787e+06	3.2204e+06	3.91425e+06	5.30459e+06	1.40685e+07	1.38337e+07	1.23093e+07	1.96106e+07	1.8791e+07	1.95016e+07	18493882	2.38558e+07	2.26376e+07
Lmgp004784	275.091	139.04	274.084	C15H14O5	[M+H]+	Apiferol	Flavonoids	Flavones	55167-29-8	3	384910	362138	498571	322106	316731	400439	367689	308106	344503	302951	284427	272999	453137	419523	354026
mws1290	593.13	285	594.137	C30H26O13	[M-H]-	Kaempferol-3-O-(6''-p-Coumaroyl)glucoside (Tiliroside)	Flavonoids	Flavonols	20316-62-5	1	1.04527e+06	914100	830125	902250	874156	1.09059e+06	881261	943844	680838	811646	744071	705401	472743	937846	746537
mws0913	447.093	285.041	448.101	C21H20O11	[M-H]-	Kaempferol-3-O-galactoside (Trifolin)	Flavonoids	Flavonols	23627-87-4	1	3.2025e+07	3.28598e+07	3.21287e+07	2.66083e+07	2.81048e+07	2.71043e+07	2.80607e+07	2.3589e+07	2.21784e+07	2.18969e+07	2.29548e+07	2.3573e+07	2.09463e+07	2.29541e+07	2.07537e+07
MWSHY0016	449.108	299.056	448.101	C21H20O11	[M+H]+	Luteolin-6-C-glucoside (Isoorientin)	Flavonoids	Flavones	4261-42-1	1	797482	884078	658196	1.2208e+06	1.14997e+06	1.28326e+06	1.17078e+06	1.226e+06	817894	972142	1.07805e+06	1.13939e+06	1.10959e+06	813047	927813
Hmqn003268	303.052	151.03	304.059	C15H12O7	[M-H]-	5,7,3',4',5'-Pentahydroxydihydroflavone	Flavonoids	Flavanones	-	1	1.42433e+06	1.26638e+06	1.40659e+06	1.03661e+06	1.2656e+06	1.53478e+06	1.29873e+06	1.14348e+06	1.12712e+06	956236	881542	814022	1.08504e+06	860303	769849
pme0534	195.051	75.0095	196.058	C6H12O7	[M-H]-	Gluconic acid	Others	Saccharides	526-95-4	1	2.04596e+06	2.14788e+06	2.20493e+06	2.73384e+06	2.64377e+06	2.33043e+06	2.20235e+06	2.6224e+06	2.74392e+06	2.77821e+06	2.70148e+06	2.86182e+06	2.99491e+06	2.9668e+06	2.75837e+06
mws0254	156.077	110	155.07	C6H9N3O2	[M+H]+	L-Histidine	Amino acids and derivatives	Amino acids and derivatives	71-00-1	1	1.36983e+06	449178	532685	1.59467e+06	1.73821e+06	2.4315e+06	3.84325e+06	3.60875e+06	1.17822e+06	6.43848e+06	5.07988e+06	6.27262e+06	6.50662e+06	7.01512e+06	6.9808e+06
mws0091	463.088	300.028	464.096	C21H20O12	[M-H]-	Quercetin-3-O-glucoside (Isoquercitrin)	Flavonoids	Flavonols	482-35-9	1	1.6228e+07	2.11403e+07	18441183	1.85439e+07	1.54598e+07	1.7467e+07	14841746	1.61613e+07	1.39619e+07	1.50262e+07	1.58398e+07	1.71934e+07	1.18965e+07	1.54663e+07	1.60842e+07
mws4052	102.055	56.05	101.048	C4H7NO2	[M+H]+	1-Aminocyclopropane-1-carboxylic acid	Organic acids	Organic acids	22059-21-8	3	501735	570102	564746	637554	588766	559993	550437	564928	526934	534433	538817	529526	413553	504233	511651
mws0192	117.019	73	118.027	C4H6O4	[M-H]-	Succinic acid	Organic acids	Organic acids	110-15-6	1	3.05541e+07	2.5617e+07	4.11969e+07	4.13178e+07	5.06263e+07	5.35481e+07	7.78635e+07	6.87365e+07	6.3942e+07	6.86774e+07	7.55229e+07	9.35799e+07	8.41437e+07	9.5889e+07	8.93906e+07
MWSmce199	149.049	59.0162	150.053	C5H10O5	[M-H]-	L-Xylose	Others	Saccharides	609-06-3	3	253957	224790	242123	284235	305101	325723	334696	303215	341595	355667	367181	382115	397888	344183	360357
mws0736	189.123	86	188.116	C8H16N2O3	[M+H]+	N-Glycyl-L-leucine	Amino acids and derivatives	Amino acids and derivatives	869-19-2	3	246854	230255	304729	258127	271017	278881	347231	306068	316445	322377	367323	400322	392637	449914	340578
Hmln000659	331.069	169.01	332.075	C13H16O10	[M-H]-	3-O-Galloyl-D-glucose	Phenolic acids	Phenolic acids	-	3	5.32969e+07	6.07158e+06	5.01948e+07	8.79798e+06	4.12977e+07	4.22716e+06	7.77645e+06	3.79396e+07	1.04107e+07	1.18082e+07	3.45262e+07	9.0568e+06	3.61606e+07	3.11745e+07	1.13937e+07
pme1201	273.077	167	274.084	C15H14O5	[M-H]-	Phloretin	Flavonoids	Chalcones	60-82-2	3	32176.4	28564	30089.7	14379.3	14452.9	21478.6	31944.1	23342.9	26327.1	30823.6	21065.4	23199.3	21618.3	18595.7	27065.6
Lmjp003295	479.118	317.073	478.111	C22H22O12	[M+H]+	6-Methoxykaempferol-3-O-glucoside	Flavonoids	Flavonols	63422-27-5	1	1.62076e+06	2.49312e+06	2.21145e+06	2.46101e+06	2.37632e+06	2.39812e+06	2.26666e+06	2.24004e+06	2.37988e+06	2.13524e+06	2.28208e+06	2.36059e+06	2.32221e+06	2.40333e+06	2.33485e+06
pmn001629	483.078	169	484.085	C20H20O14	[M-H]-	Digalloylglucose	Phenolic acids	Phenolic acids	-	3	8.307e+06	7.3773e+06	7.73645e+06	6.74424e+06	7.22905e+06	7.07774e+06	7.87248e+06	7.71346e+06	8.87561e+06	6.63141e+06	7.05577e+06	7.56785e+06	6.44611e+06	7.98372e+06	6.76141e+06
HJN104	481.135	319.084	482.106	C21H22O13	[M-H]-	Dihydromyricetin-3-O-glucoside	Flavonoids	Flavanonols	-	3	96765.5	105580	132632	160345	97465	129952	121950	110725	132604	130715	88846	121426	247139	81553	133325
pma6640	479.3	317.1	478.111	C22H22O12	[M+H]+	3'-O-Methyltricetin-7-O-glucoside	Flavonoids	Flavones	-	3	247935	385100	405826	416893	157007	165524	297039	140152	173552	493903	209560	493382	9	9	9
pme0195	120.02	62	121.02	C3H7NO2S	[M-H]-	L-Cysteine	Amino acids and derivatives	Amino acids and derivatives	52-90-4	3	77884.8	79673.7	75552.1	87756.4	95706.3	30816	85004.8	95695.5	15665	96205.4	90823.8	85308.5	80946.1	77893.5	79664.8
Cmjn004337	401.144	269.104	402.153	C18H26O10	[M-H]-	Benzyl-(2''-O-xylosyl)glucoside	Phenolic acids	Phenolic acids	-	1	345371	453960	549356	801460	644734	836034	527762	718120	594946	633391	706313	550739	595996	514631	545189
mws1401	175.108	84	174.101	C7H14N2O3	[M+H]+	L-Theanine	Amino acids and derivatives	Amino acids and derivatives	3081-61-6	1	1.83618e+07	2.05674e+07	2.21515e+07	2.05264e+07	2.01913e+07	1.7971e+07	1.7711e+07	1.69484e+07	1.86823e+07	1.74497e+07	1.42824e+07	1.80688e+07	1.58046e+07	2.06563e+07	1.58095e+07
pme2253	177.041	59	178.048	C6H10O6	[M-H]-	L-Gulono-1,4-Lactone	Others	Saccharides	1128-23-0	3	429857	363904	399875	374077	419112	430523	339565	310575	401848	9	9	9	9	9	9
pme1194	228.098	112	227.091	C9H13N3O4	[M+H]+	2'-Deoxycytidine	Nucleotides and derivatives	Nucleotides and derivatives	951-77-9	3	24597.1	31307.2	61648	20093.2	65517.7	82364	63509.8	98136.6	73509.4	71748.2	74179.4	84705.4	93237.2	76250.6	93190.8
Lmxp000939	136.062	119.035	135.054	C5H5N5	[M+H]+	Zarzissine	Alkaloids	Alkaloids	160568-14-9	1	9.28562e+06	7.54191e+06	5.98185e+06	3.13711e+06	4.76031e+06	5.21411e+06	7.04792e+06	5.32562e+06	4.65987e+06	5.50548e+06	6.77064e+06	6.40429e+06	9.91447e+06	7.88058e+06	6.95967e+06
Lmdn000766	421.135	169.051	422.142	C17H26O12	[M-H]-	Acetylcatalpol	Terpenoids	Monoterpenoids	-	3	618975	2.07391e+06	2.32135e+06	1.05649e+06	1.3999e+06	1.43212e+06	1.3259e+06	1.1166e+06	1.06378e+06	943475	257085	1.18849e+06	827551	969237	895237
Lmlp003531	449.108	287.058	448.101	C21H20O11	[M+H]+	Luteolin-3'-O-glucoside	Flavonoids	Flavones	-	1	1.6321e+07	1.66286e+07	1.69562e+07	1.34738e+07	1.44094e+07	1.6256e+07	1.39871e+07	1.3438e+07	1.38767e+07	1.25459e+07	1.42079e+07	14131551	1.29714e+07	1.39605e+07	1.37402e+07
mws1329	463.088	301.036	464.096	C21H20O12	[M-H]-	Quercetin-7-O-glucoside	Flavonoids	Flavonols	491-50-9	1	1.06229e+07	1.4696e+07	1.1493e+07	1.13298e+07	1.15959e+07	1.01119e+07	9.49133e+06	9.76844e+06	8.89484e+06	1.00019e+07	1.13829e+07	9.37556e+06	8.40574e+06	9.01184e+06	9.22383e+06
Lmmn003875	387.145	289.068	388.152	C21H24O7	[M-H]-	Medioresinol	Lignans and Coumarins	Lignans	40957-99-1	1	1.45547e+06	1.28195e+06	1.73271e+06	1.39507e+06	1.43472e+06	1.5721e+06	1.33791e+06	1.44694e+06	1.62896e+06	1.91981e+06	825945	1.0765e+06	675796	752908	746224
Lmbn006152	279.233	59.0133	280.24	C18H32O2	[M-H]-	(9Z,11E)-Octadecadienoic acid	Lipids	Free fatty acids	2540-56-9	1	63828.4	42514.4	60390.2	53312.4	66252.6	77821.8	64671.5	47546.8	62594.3	54325.5	70416.2	64310.1	82670.8	81997.7	81832.1
mws0093	179.071	146	180.079	C10H12O3	[M-H]-	Coniferyl alcohol	Phenolic acids	Phenolic acids	458-35-5	3	35051.4	18637.8	24862.7	37387.3	35640.5	57459.5	227208	166718	163722	330157	278741	444906	570908	526327	511534
pme3351	144.1	126	145.074	C6H11NO3	[M-H]-	Allysine(6-Oxo DL-Norleucine)	Amino acids and derivatives	Amino acids and derivatives	1962-83-0	3	56717.9	41673.4	56491.2	68198.8	41048.6	50511.6	51142.9	48047.2	48625.4	83579.2	41680	53665.1	47358.8	83970.5	36628.8
mws2120	291.015	247	292.022	C13H8O8	[M-H]-	Brevifolin carboxylic acid	Phenolic acids	Phenolic acids	18490-95-4	3	765129	569550	850444	559436	800446	874670	674763	628036	651686	729329	740037	621743	614284	694359	692445
pmb0296	357.3	265.4	356.293	C21H40O4	[M+H]+	1-Oleoyl-Sn-Glycerol	Lipids	Glycerol ester	129784-87-8	2	192511	164552	204970	86033.7	176835	218781	472669	292432	362182	218894	278776	267395	366959	331736	301187
Lmcp002302	312.13	180.088	311.123	C12H17N5O5	[M+H]+	N6-(2-Hydroxyethyl)adenosine	Nucleotides and derivatives	Nucleotides and derivatives	4338-48-1	1	2.97042e+06	3.81984e+06	3.2121e+06	6.24148e+06	5.11783e+06	4.98308e+06	4.37143e+06	4.99509e+06	5.14015e+06	5.1411e+06	5.31126e+06	4.83812e+06	5.68137e+06	5.23584e+06	4.92942e+06
MWS0434	287.202	269.212	288.209	C19H28O2	[M-H]-	Trans-dehydrorosinone	Others	Ketone compounds	53-43-0	3	83786.7	58096.5	65747.8	31342.2	49091.7	53183	37876.5	24669.2	34727.5	29239.4	32642.9	24274.1	29499	22862.3	28137.6
pmp000587	535.108	287.05	534.101	C24H22O14	[M+H]+	Luteolin-7-O-(6''-malonyl)glucoside	Flavonoids	Flavones	-	3	5.71865e+06	7.37592e+06	8.62353e+06	8.83143e+06	8.20912e+06	8.00438e+06	8.354e+06	7.67201e+06	7.85533e+06	6.65353e+06	8.16298e+06	7.65872e+06	7.38607e+06	8.18993e+06	7.9975e+06
pmf0420	149.061	74.9	150.068	C9H10O2	[M-H]-	Benzyl acetate	Organic acids	Organic acids	140-11-4	3	233346	231571	272384	311350	289320	294044	269570	333552	273661	233572	279793	273176	283483	414526	327807
pmb2653	649.1	145	650.227	C24H42O20	[M-H]-	DMelezitose O-rhamnoside	Others	Saccharides	-	3	682027	706215	493718	288326	244218	205620	167652	168852	187834	148930	123775	98731.7	96369.9	114857	95102.8
MWSHY0137	273.076	153.019	272.068	C15H12O5	[M+H]+	Naringenin (5,7,4'-Trihydroxyflavanone)	Flavonoids	Flavanones	480-41-1	1	1.50558e+06	1.4544e+06	1.55308e+06	627355	1.00347e+06	823967	890432	717418	762151	618005	665044	541057	712276	661441	604569
Zmyn000230	147.029	57.0344	148.037	C5H8O5	[M-H]-	2-Dehydro-3-deoxy-L-arabinonate	Others	Saccharides	-	3	763428	816715	1.08242e+06	501886	573432	585018	670144	433713	623003	416457	603473	597896	589275	721131	520017
Zmxp005324	361.164	189.09	360.157	C20H24O6	[M+H]+	Dihydrodehydrodiconiferyl alcohol	Lignans and Coumarins	Lignans	126253-41-6	2	128642	130230	68425.3	149312	102614	86100.7	71826.6	116250	74413.9	102276	98413.6	83909.3	121435	108946	83833.3
pma0149	341.079	207.066	340.079	C15H16O9	[M+H]+	Sinapoyl malate	Phenolic acids	Phenolic acids	92344-58-6	3	63710.4	51841.8	48503.1	54358	63101.5	75782.1	48487.1	57759	53652.1	49317.4	63591.7	38707.2	50457.1	53040.8	54072.5
Hmgp002036	479.12	317.06	478.112	C22H22O12	[M+H]+	Nepetin-7-O-glucoside(Nepitrin)	Flavonoids	Flavones	569-90-4	1	1.64672e+06	2.39589e+06	2.29619e+06	2.40122e+06	2.15329e+06	2.33852e+06	2.31356e+06	2.29922e+06	2.41817e+06	2.38632e+06	2.01647e+06	2.47338e+06	2.1692e+06	2.3876e+06	2.52637e+06
MWSmce674	451.362	89.0588	450.35	C31H46O2	[M+H]+	Phylloquinone (Vitamin K1)	Others	Vitamin	84-80-0	3	25246.4	26825.7	26968.6	26036.6	27460.5	25033.1	29943.8	28798.7	29400.6	26686.4	26103.5	25162	27687.8	28239.5	28259.9
pmf0293	269.292	209.2	270.292	C18H38O	[M-H]-	1-Octadecanol	Lipids	Free fatty acids	112-92-5	3	123178	125434	118281	120045	127348	129599	130888	124255	127053	126694	126690	128796	128221	128326	123798
pmc0281	400.146	136.11	399.139	C15H21N5O8	[M+H]+	Ribosyladenosine	Nucleotides and derivatives	Nucleotides and derivatives	-	3	268390	323461	324498	287824	371886	305444	315806	205518	173224	307279	254772	260638	266259	302085	251650
Hmsp000364	144.098	98.09	143.095	C7H13NO2	[M+H]+	L-Cyclopentylglycine	Amino acids and derivatives	Amino acids and derivatives	2521-84-8	1	1.87797e+06	2.56675e+06	1.8152e+06	2.34329e+06	2.30465e+06	2.12181e+06	2.37499e+06	2.54117e+06	2.19886e+06	2.79576e+06	2.23407e+06	2.14786e+06	2.25989e+06	2.40749e+06	2.63396e+06
mws0639	153.019	109.029	154.027	C7H6O4	[M-H]-	2,3-Dihydroxybenzoic Acid	Phenolic acids	Phenolic acids	303-38-8	3	519972	423419	419994	375197	407296	414098	340392	357317	346178	331119	394162	391948	381285	405324	372635
HJAP148	581.148	287.059	580.142	C26H28O15	[M+H]+	Kaempferol-3-O-sambubioside	Flavonoids	Flavonols	27661-51-4	3	297439	329934	360050	309931	314112	330905	160893	338621	340657	332778	459960	324907	497667	468695	327501
mws0256	118.086	72.1	117.079	C5H11NO2	[M+H]+	L-Valine	Amino acids and derivatives	Amino acids and derivatives	72-18-4	1	6.91331e+06	7.2408e+06	8.13317e+06	1.39676e+07	1.77319e+07	2.14286e+07	3.28215e+07	3.31417e+07	2.84829e+07	5.31902e+07	3.81128e+07	4.30364e+07	4.38219e+07	4.71789e+07	5.11251e+07
Lmyp004407	595.145	287.055	594.137	C30H26O13	[M+H]+	Kaempferol-3-O-(2''-p-Coumaroyl)galactoside	Flavonoids	Flavonols	-	1	2.0572e+06	1.62689e+06	1.86023e+06	1.07981e+06	1.81065e+06	1.94765e+06	1.96505e+06	1.52325e+06	1.47607e+06	1.16876e+06	1.62925e+06	1.53819e+06	1.60484e+06	1.51213e+06	1.18838e+06
pmb0885	291	190.9	290.188	C18H26O3	[M+H]+	4-Oxo-9Z,11Z,13E,15E-Octadecatetraenoic Acid	Lipids	Free fatty acids	-	3	61297.6	43136	65869.5	53814.4	68909.3	73044.7	58000.6	52153.1	56895.7	63735.6	51328.8	56902.2	66782.7	62464.1	57993.6
pme0281	165.019	121.029	166.027	C8H6O4	[M-H]-	Terephthalic acid	Phenolic acids	Phenolic acids	100-21-0	3	332866	300251	377789	9	9	9	313490	305920	394351	284165	266164	289549	300134	268794	327986
Wmhn003138	633.071	301	634.081	C27H22O18	[M-H]-	Isostrictinin	Tannins	Tannin	87392-62-9	3	1.28388e+07	9.20199e+06	1.41689e+07	9.09057e+06	1.18923e+07	1.32716e+07	1.62278e+07	1.32347e+07	1.68222e+07	1.53791e+07	1.70003e+07	1.44564e+07	1.89778e+07	1.81338e+07	1.39565e+07
MWS4354	282.12	150.079	281.112	C11H15N5O4	[M+H]+	N6-methyladenosine	Nucleotides and derivatives	Nucleotides and derivatives	1867-73-8	3	62377.7	57759	83652.8	44620.1	40588.8	57577.2	42444.1	42515.6	46774.7	44949.8	57871.5	60682.7	81263.3	72368.8	73751.2
mws2125	166.975	78.7	167.982	C3H5O6P	[M-H]-	Phosphoenolpyruvate	Organic acids	Organic acids	138-08-9	3	770180	771257	233960	426314	425936	392495	163765	241648	185708	232858	190002	209161	216806	181882	160758
MWSmce548	118.088	58.0709	117.079	C5H11NO2	[M+H]+	Betaine	Alkaloids	Alkaloids	107-43-7	2	869994	1.02683e+06	819192	1.38787e+06	1.18635e+06	1.19847e+06	1.24538e+06	1.33372e+06	1.48668e+06	1.31891e+06	1.45932e+06	1.37014e+06	1.29442e+06	1.36018e+06	1.38638e+06
MWS20148	433.113	271.074	432.106	C21H20O10	[M+H]+	Apigenin-4'-O-glucoside	Flavonoids	Flavones	-	1	3.25383e+07	3.49193e+07	2.64901e+07	2.86722e+07	3.39189e+07	2.67304e+07	3.28535e+07	2.44979e+07	2.20122e+07	2.19807e+07	2.37821e+07	2.00981e+07	1.75308e+07	1.88588e+07	2.69937e+07
mws0072	433.113	271.01	432.106	C21H20O10	[M+H]+	Apigenin-5-O-glucoside	Flavonoids	Flavones	28757-27-9	3	1.24889e+06	497774	833360	1.44558e+06	592148	527492	1.2069e+06	611484	410254	383998	408290	505282	458181	367580	438003
Zmhp003514	301.072	286.054	300.063	C16H12O6	[M+H]+	6,7,8-Tetrahydroxy-5-methoxyflavone	Flavonoids	Flavones	-	3	9301.94	13988.8	7997.19	15424.2	14772.5	19449.5	19759.2	22176.6	26718	29862.8	32309.5	35219.2	47616.5	53001.9	40715
mws0355	441.083	169.02	442.09	C22H18O10	[M-H]-	Catechin gallate	Flavonoids	Flavanols	130405-40-2	1	2.93292e+07	3.06237e+07	3.24169e+07	3.09044e+07	3.20765e+07	3.26415e+07	3.19664e+07	3.03016e+07	2.94763e+07	3.02209e+07	3.14561e+07	2.94755e+07	3.20148e+07	2.95361e+07	2.83405e+07
Lmmp002755	773.21	303.05	772.206	C33H40O21	[M+H]+	Quercetin-7-O-rutinoside-4'-O-glucoside	Flavonoids	Flavonols	-	2	8.86632e+06	2.11066e+07	2.13088e+07	2.58312e+07	2.34732e+07	2.22218e+07	1.68825e+07	1.89899e+07	1.79089e+07	1.82919e+07	1.8863e+07	1.64977e+07	1.36624e+07	1.65175e+07	1.45322e+07
pmb2654	460.1	117.9	461.153	C19H27NO12	[M-H]-	Anthranilate-1-O-Sophoroside	Phenolic acids	Phenolic acids	-	3	592890	453365	769044	343228	416854	485129	712588	587906	643737	781023	809890	677620	880602	763311	737373
mws1293	565.134	139.1	564.127	C29H24O12	[M+H]+	Theaflavin	Tannins	Proanthocyanidins	4670-05-7	1	4.57039e+07	4.16271e+07	4.69348e+07	4.36234e+07	4.19288e+07	5.20787e+07	4.85167e+07	4.7662e+07	5.27535e+07	4.82126e+07	5.20078e+07	4.37412e+07	4.13743e+07	4.72662e+07	4.82923e+07
Lmmn003663	329.088	167.036	330.095	C14H18O9	[M-H]-	5-Glucosyloxy-2-Hydroxybenzoic acid methyl ester	Phenolic acids	Phenolic acids	-	1	886915	904983	783385	1.32036e+06	1.16645e+06	1.19958e+06	1.20019e+06	1.17266e+06	1.04195e+06	1.37853e+06	1.22773e+06	1.08521e+06	1.12157e+06	1.17059e+06	1.18715e+06
Lmhp008337	426.262	285.242	425.254	C19H40NO7P	[M+H]+	LysoPE 14:0(2n isomer)	Lipids	LPE	-	3	9510.47	8466.91	12151.9	11159.7	8553.86	12874.1	16657.4	12226.4	16310.9	15028.8	23370.2	21921	31498.6	36758.5	24212.4
Lmmp000897	611.143	287.054	610.132	C30H26O14	[M+H]+	Gallocatechin-(4α→8)-gallocatechin	Flavonoids	Flavanols	-	3	241044	269526	209989	268636	218004	231297	188725	313719	202813	216196	196623	211801	178797	182531	190533
Lmbn000198	133.014	71.0139	134.022	C4H6O5	[M-H]-	3-Dehydro-L-Threonic Acid	Others	Saccharides	-	1	3.6848e+07	3.3277e+07	3.60861e+07	2.64642e+07	2.7422e+07	2.79669e+07	3.01198e+07	3.43208e+07	2.76389e+07	3.24721e+07	3.09442e+07	3.49508e+07	3.26697e+07	3.24779e+07	2.824e+07
Lmhp008885	440.277	299.258	439.27	C20H42NO7P	[M+H]+	LysoPE 15:0(2n isomer)	Lipids	LPE	-	3	7182.14	9743.34	10973.6	8298.02	11483.5	11347.8	11918.8	9901.35	13492.3	16792.4	16598.7	19537.9	28039.8	28187.6	18178
Lmsp004450	359.149	131.049	358.142	C20H22O6	[M+H]+	Dehydrodiconiferyl alcohol	Lignans and Coumarins	Lignans	4263-87-0	1	551418	405685	618443	159166	306099	255690	424815	429907	400475	572840	504696	484722	705984	840306	610091
mws0704	140.012	78.9591	141.019	C2H8NO4P	[M-H]-	O-Phosphorylethanolamine	Alkaloids	Alkaloids	1071-23-4	3	35630.8	36965.4	58912.2	67890.7	65084.1	95099.4	99588.6	73057.1	117233	137303	109023	137700	129582	150921	102088
pmf0138	179.056	59	180.063	C6H12O6	[M-H]-	D-Mannose	Others	Saccharides	3458-28-4	1	6.66459e+06	8.6978e+06	6.1876e+06	1.02149e+07	8.7956e+06	9.20132e+06	8.18105e+06	1.02264e+07	8.88773e+06	1.08964e+07	9.02435e+06	6.79564e+06	6.44687e+06	8.51375e+06	8.70645e+06
mws4170	179.056	59.0139	180.063	C6H12O6	[M-H]-	D-Glucose	Others	Saccharides	50-99-7	1	6.6976e+06	7.93447e+06	6.35259e+06	1.10098e+07	9.71404e+06	1.04519e+07	9.27785e+06	1.08915e+07	9.48746e+06	1.16265e+07	9.97084e+06	8.48449e+06	1.01295e+07	9.77606e+06	1.08694e+07
Zmhn004909	477.058	169.015	478.075	C21H18O13	[M-H]-	3,4-Digalloylshikimic acid	Phenolic acids	Phenolic acids	-	1	2.48578e+07	2.56616e+07	2.56633e+07	2.33124e+07	2.5419e+07	2.25778e+07	2.71723e+07	2.38633e+07	2.64846e+07	2.66604e+07	2.68413e+07	2.47909e+07	2.57854e+07	2.81717e+07	2.62473e+07
mws0049	307.081	139.039	306.074	C15H14O7	[M+H]+	Gallocatechin	Flavonoids	Flavanols	970-73-0	1	3.75966e+06	4.79037e+06	3.8312e+06	5.3411e+06	4.55993e+06	4.35257e+06	3.81624e+06	4.35272e+06	3.52376e+06	3.77947e+06	4.21113e+06	3.14412e+06	4.03902e+06	3.64989e+06	3.68925e+06
Hmmn002544	355.104	193.05	356.111	C16H20O9	[M-H]-	Ferulic acid-4-O-glucoside	Phenolic acids	Phenolic acids	117405-51-3	1	365741	471512	455965	364960	364957	460731	346843	346652	375652	323648	282448	311493	303587	293180	390339
pme2801	167.056	150	166.049	C6H6N4O2	[M+H]+	7-Methylxanthine	Nucleotides and derivatives	Nucleotides and derivatives	552-62-5	1	707162	696334	1.13299e+06	538645	841638	752401	1.39805e+06	843203	1.18268e+06	938600	1.05232e+06	1.36754e+06	1.82609e+06	1.83014e+06	1.64692e+06
mws2186	435.092	303	434.085	C20H18O11	[M+H]+	Avicularin(Quercetin-3-O-α-L-arabinofuranoside)	Flavonoids	Flavonols	572-30-5	1	1.26475e+07	1.53745e+07	1.51592e+07	1.6512e+07	1.5592e+07	1.4025e+07	1.49973e+07	1.62512e+07	1.59158e+07	1.58698e+07	1.57074e+07	1.37875e+07	1.15033e+07	1.49686e+07	1.40464e+07
pme0181	170.092	124	169.085	C7H11N3O2	[M+H]+	3-Methyl-L-Histidine	Amino acids and derivatives	Amino acids and derivatives	368-16-1	3	920539	809881	966670	544426	728647	752177	793877	610092	212613	591480	690728	687278	672590	615631	680099
mws0230	120.066	74	119.058	C4H9NO3	[M+H]+	L-Threonine	Amino acids and derivatives	Amino acids and derivatives	72-19-5	3	494771	529005	516942	624044	633517	644953	762139	912140	866831	1.37711e+06	1.07249e+06	932469	1.25746e+06	1.15376e+06	1.24393e+06
Zmfn000481	535.037	323.026	536.044	C14H22N2O16P2	[M-H]-	Uridine-5'-Diphosphate-D-Xylose	Nucleotides and derivatives	Nucleotides and derivatives	3616-06-6	3	599341	560588	461086	833020	909112	861716	837734	795900	925165	1.12576e+06	1.03657e+06	770236	833607	903512	1.0166e+06
Hmgp002148	479.12	317.06	478.112	C22H22O12	[M+H]+	Nepetin-7-O-alloside	Flavonoids	Flavones	-	1	1.32851e+06	2.21312e+06	2.16204e+06	2.20488e+06	2.20765e+06	2.19792e+06	1.81295e+06	2.06505e+06	1.83924e+06	1.93411e+06	2.27749e+06	2.05091e+06	1.88311e+06	2.40379e+06	2.28746e+06
mws1397	441.083	169	442.09	C22H18O10	[M-H]-	Epicatechin gallate	Flavonoids	Flavanols	1257-08-5	1	3.40037e+07	2.95043e+07	3.12412e+07	2.83616e+07	3.66692e+07	3.16779e+07	3.40385e+07	3.2211e+07	3.25199e+07	3.0239e+07	3.09281e+07	3.05929e+07	3.27971e+07	3.35583e+07	3.15994e+07
Lmlp002990	595.166	313.07	594.159	C27H30O15	[M+H]+	Isosaponarin(Isovitexin-4'-O-glucoside)	Flavonoids	Flavones	19416-87-6	2	7.80998e+06	8.54628e+06	7.03199e+06	1.02692e+07	9.37238e+06	1.21826e+07	9.34546e+06	1.04297e+07	8.61994e+06	8.49595e+06	8.49006e+06	8.85754e+06	9.03786e+06	9.45334e+06	7.7406e+06
MWSHY0116	611.197	303.087	610.19	C28H34O15	[M+H]+	Hesperetin-7-O-rutinoside (Hesperidin)	Flavonoids	Flavanones	520-26-3	3	814081	1.40011e+06	1.17752e+06	1.18691e+06	1.07717e+06	1.0002e+06	1.13971e+06	630791	1.06776e+06	684734	1.12305e+06	956367	863193	963111	663460
Lmdn004267	357.134	151.044	358.142	C20H22O6	[M-H]-	Epipinoresinol	Lignans and Coumarins	Lignans	24404-50-0	1	3.6042e+06	2.95017e+06	2.74494e+06	899376	1.10835e+06	834786	2.04813e+06	1.64071e+06	1.61675e+06	3.06183e+06	2.63644e+06	3.84307e+06	3.46351e+06	4.05553e+06	4.40371e+06
Cmbn007148	429.12	429.121	430.126	C22H22O9	[M-H]-	1-O-Feruloyl-3-O-caffeoylglycerol	Phenolic acids	Phenolic acids	-	1	293468	448394	387784	545656	464209	635392	626879	399168	634039	450026	626255	608849	708224	663964	675910
HJN074	591.153	289.071	592.158	C31H28O12	[M-H]-	Procyanidin A6	Tannins	Proanthocyanidins	-	3	70642	72505.1	85708	43964.8	75697.5	70761.8	96124	81079.8	67035.2	64626.7	81866.3	54798.7	94342.7	89137.9	92018
pme0193	147.076	84	146.069	C5H10N2O3	[M+H]+	L-Glutamine	Amino acids and derivatives	Amino acids and derivatives	56-85-9	3	782618	751434	1.72528e+06	899406	9	1.74343e+06	2.60131e+06	2.09735e+06	2.37427e+06	4.07333e+06	3.25541e+06	3.9176e+06	4503673	4.28057e+06	4.54264e+06
MWSslk254	595.166	287.06	594.159	C27H30O15	[M+H]+	Kaempferol-3-O-glucorhamnoside	Flavonoids	Flavonols	40437-72-7	1	1.37735e+06	1.71407e+06	1.71524e+06	1.32176e+06	1.31134e+06	963579	1.13905e+06	1.23461e+06	1.33343e+06	1.25675e+06	1.10006e+06	1.38786e+06	1.35532e+06	1.23634e+06	1.5308e+06
Hmln000873	331.067	169.01	332.075	C13H16O10	[M-H]-	2-O-Galloyl-D-glucose	Phenolic acids	Phenolic acids	-	1	8.83582e+06	8.54813e+06	8.30866e+06	7.16533e+06	8.36355e+06	8.99893e+06	9.12797e+06	7.37074e+06	8.36291e+06	6.31494e+06	8.33093e+06	7.20267e+06	8.66022e+06	8.67955e+06	7.33852e+06
pmb2922	565.048	323.029	566.055	C15H24N2O17P2	[M-H]-	Uridine 5'-diphospho-D-glucose	Nucleotides and derivatives	Nucleotides and derivatives	133-89-1	1	6.0629e+06	6.41403e+06	6.71556e+06	9.47674e+06	9.76372e+06	8.88326e+06	7.10784e+06	8.97475e+06	9.5914e+06	1.05976e+07	7.27091e+06	8.78446e+06	7.75076e+06	7.57687e+06	8.94858e+06
MWS20194	149.06	103.057	148.052	C9H8O2	[M+H]+	Cinnamic acid	Phenolic acids	Phenolic acids	140-10-3	3	64582.7	162327	273506	154327	176252	306199	334844	205567	45399.8	9	9	9	115567	107065	128173
pme3227	579.171	433	578.164	C27H30O14	[M+H]+	Vitexin-2''-O-rhamnoside	Flavonoids	Flavones	64820-99-1	1	2.30057e+07	2.23854e+07	1.916e+07	2.5848e+07	2.70579e+07	2.91239e+07	3.00399e+07	2.66581e+07	22457708	2.29531e+07	2.39174e+07	2.3379e+07	2.97848e+07	2.8209e+07	2.69728e+07
mws1383	243.088	145	242.08	C12H10N4O2	[M+H]+	Lumichrome	Alkaloids	Alkaloids	1086-80-2	3	14499.1	27043.7	25179.8	5830.09	11310.3	22726.7	22766.4	18367.5	16671.4	6581.93	15921.6	12692.4	7476.05	4046.54	12520.5
mws1195	179.07	147.1	178.063	C10H10O3	[M+H]+	p-Coumaric acid methyl ester	Phenolic acids	Phenolic acids	3943-97-3	3	2.13104e+06	1.38681e+06	2.2608e+06	353401	741755	572983	650624	416468	500797	303731	393581	360220	369406	402135	325742
pme0026	147.113	84	146.106	C6H14N2O2	[M+H]+	L-Lysine	Amino acids and derivatives	Amino acids and derivatives	56-87-1	3	854642	815336	1.06127e+06	995061	1.47045e+06	1.79648e+06	2.88749e+06	2.55767e+06	2.5775e+06	4.31534e+06	3.98967e+06	4.09647e+06	5.1414e+06	5.53465e+06	5.1205e+06
pmb0865	518.324	184.073	517.317	C26H48NO7P	[M+H]+	LysoPC 18:3(2n isomer)	Lipids	LPC	-	1	7.76617e+06	9.34278e+06	8.78791e+06	1.14637e+07	8.71563e+06	9.89999e+06	1.24828e+07	1.00074e+07	1.22106e+07	1.32369e+07	1.32212e+07	1.24334e+07	1.71978e+07	1.60447e+07	1.4317e+07
MWSmce119	175.115	70.064	174.112	C6H14N4O2	[M+H]+	L-Arginine	Amino acids and derivatives	Amino acids and derivatives	74-79-3	3	9.69071e+06	8.32355e+06	3.82871e+07	1.09529e+07	1.04395e+07	1.05264e+07	1.00076e+07	1.20147e+07	1.07211e+07	1.39233e+07	1.053e+07	1.12324e+07	1.17216e+07	1.62797e+07	1.1042e+07
Lmfn000604	331.067	169.014	332.074	C13H16O10	[M-H]-	6-O-Galloyl-β-D-glucose	Phenolic acids	Phenolic acids	13186-19-1	3	5.51932e+07	5.22105e+07	5.19709e+07	9.53008e+06	4.06775e+07	5.96276e+06	7.28875e+06	4.00287e+07	9.93603e+06	1.11557e+07	3.91227e+07	3.57257e+07	1.36743e+07	3.24393e+07	3.79164e+07
Lmmn001643	163.04	119.046	164.047	C9H8O3	[M-H]-	2-Hydroxycinnamic acid	Phenolic acids	Phenolic acids	583-17-5	1	403079	334300	356876	293513	402522	663797	885851	637856	677970	577542	907929	996552	1.14865e+06	1.3108e+06	926329
MWS5169	172.04	128.05	173.048	C10H7NO2	[M-H]-	Quinoline-4-carboxylic acid	Alkaloids	Quinoline alkaloids	486-74-8	3	18828.7	17595.9	22487.1	11644.5	12447.9	22048.1	17688.7	19637.6	21112.9	21477	17187.6	24611.5	20443.7	22855.3	23946.7
mws0018	203.223	83	202.216	C10H26N4	[M+H]+	Spermine	Alkaloids	Alkaloids	71-44-3	3	2.04225e+07	1.9522e+07	2.15646e+07	1.67581e+07	18528555	1.76201e+07	2.02096e+07	1.75825e+07	1.91103e+07	1.4417e+07	1.57496e+07	1.43335e+07	1.70632e+07	1.71018e+07	1.7464e+07
mws0898	165.091	105	164.084	C10H12O2	[M+H]+	Isoeugenol	Phenolic acids	Phenolic acids	97-54-1	3	9	9	9	9	9	9	28940.3	25014.1	12398.5	37491.5	28848.4	40845.4	86166.3	71411.6	68551.2
mws0264	341.109	119.035	342.116	C12H22O11	[M-H]-	D-Trehalose	Others	Saccharides	99-20-7	1	2.5488e+06	2.30953e+06	2.5555e+06	2.24267e+06	1.68925e+06	2.05025e+06	1.58844e+06	2.06311e+06	1.6839e+06	1.3958e+06	1.58751e+06	1.51241e+06	1.67511e+06	1.65578e+06	1.61241e+06
pmp000477	246.113	175	245.105	C14H15NO3	[M+H]+	1-[1-O-3(3,4-methylenedioxyphenyl)-2E-propenyl]-pyrrolidine	Alkaloids	Pyrrole alkaloids	-	3	2483.48	4118.66	18277.7	14707.9	25675.6	38867.3	23413.1	12173	20397.1	8129.51	6940.58	9715.53	7143.23	9029.07	7523.44
mws0154	173.046	93	174.053	C7H10O5	[M-H]-	Shikimic acid	Organic acids	Organic acids	138-59-0	1	1.63063e+06	1.44312e+06	1.65769e+06	1.49503e+06	1.67599e+06	1.55179e+06	1.82013e+06	1.60908e+06	1.5633e+06	1.67383e+06	1.85706e+06	2.49206e+06	1.78056e+06	1.789e+06	1.749e+06
pmb2591	245.093	203.084	246.101	C13H14N2O3	[M-H]-	N-Acetyl-L-Tryptophan	Amino acids and derivatives	Amino acids and derivatives	1218-34-4	1	662217	488177	668640	396249	455138	510956	592429	526802	498524	424164	497775	421743	632020	583837	615626
pme0137	187.072	125	188.08	C7H12N2O4	[M-H]-	N-Acetyl-L-Glutamine	Amino acids and derivatives	Amino acids and derivatives	2490-97-3	3	168146	168408	196284	187090	226998	222429	152029	199479	184785	232408	207241	213109	241392	214361	227130
mws1164	179.056	59.0139	180.063	C6H12O6	[M-H]-	D-Fructose	Others	Saccharides	57-48-7	1	5.9479e+06	6.16291e+06	5.58832e+06	8.70735e+06	7.3411e+06	7.61881e+06	7.70633e+06	8.1414e+06	8.60596e+06	9.53042e+06	8.13964e+06	7.22826e+06	7.98243e+06	9.31967e+06	8.01345e+06
MWSmce576	179.056	59.0141	180.063	C6H12O6	[M-H]-	L-Glucose	Others	Saccharides	921-60-8	1	5.9479e+06	6.16291e+06	5.58832e+06	8.70735e+06	7.3411e+06	7.61881e+06	7.70633e+06	8.1414e+06	8.60596e+06	9.53042e+06	8.13964e+06	7.22826e+06	7.98243e+06	9.31967e+06	8.01345e+06
Jmgn004021	449.109	269.05	450.116	C21H22O11	[M-H]-	6-C-Glucosyl-2-Hydroxynaringenin	Flavonoids	Flavanones	-	3	141632	142591	153616	169189	161431	133111	126739	171343	137365	124593	124471	113553	142591	134527	117535
pmb2657	289.1	97.1	290.123	C10H18N4O6	[M-H]-	Argininosuccinic acid	Organic acids	Organic acids	2387-71-5	3	896592	1.00412e+06	854881	424397	671025	510517	525570	623646	776101	666620	692401	797359	752683	694422	717378
mws0281	191.02	111.009	192.027	C6H8O7	[M-H]-	Citric Acid	Organic acids	Organic acids	77-92-9	1	6.04955e+06	6.95926e+06	8.11461e+06	7.44428e+06	1.01348e+07	8.37227e+06	6.49596e+06	6.42608e+06	7.81058e+06	5.83172e+06	6.0427e+06	5.55368e+06	5.15251e+06	4.39315e+06	3.64926e+06
mws1346	162.076	98	161.069	C6H11NO4	[M+H]+	DL-2-Aminoadipic acid	Alkaloids	Alkaloids	542-32-5	3	142224	160712	105072	153681	131335	132616	150072	157703	129340	205691	167942	170440	164577	173698	169113
mws0943	151.051	71.01	152.059	C7H8N2O2	[M-H]-	1,4-Dihydro-1-Methyl-4-oxo-3-pyridinecarboxamide	Alkaloids	Pyridine alkaloids	769-49-3	3	73044.5	66779	126267	54033.9	26362.3	44520.5	63792.3	52465.5	67994.9	29303.5	65186.8	61954.5	63782.1	62616	67507.6
pmb0302	126.1	96	125.024	C2H8NO3P	[M+H]+	2-Aminoethylphosphonate	Others	Others	2041-14-7	3	108004	114701	135979	80846.4	115301	131524	108026	130986	97873.2	118840	86939.7	115362	128696	108959	107462
Jmwn002494	325.092	119.05	326.1	C15H18O8	[M-H]-	(2E)-3-[4-(β-D-glucopyranoside)-phenylacrylic]-acid	Phenolic acids	Phenolic acids	-	1	694777	725824	589142	458525	384773	377364	306128	297941	320331	338028	324955	401004	270578	312300	305686
pmc0066	333.052	137.05	332.052	C10H13N4O7P	[M+H]+	2'-Deoxyinosine-5'-monophosphate	Nucleotides and derivatives	Nucleotides and derivatives	3393-18-8	3	2.57437e+06	2.027e+06	1.65356e+06	4.69757e+06	2.33888e+06	3.26956e+06	2.76815e+06	2.98933e+06	2.64564e+06	3.67537e+06	2.48702e+06	3.469e+06	3.25438e+06	3.20366e+06	2.63901e+06
pmb1912	474.173	327	473.166	C20H23N7O7	[M+H]+	10-Formyltetrahydrofolic Acid	Alkaloids	Alkaloids	2800-34-2	1	1.5818e+06	1.11735e+06	1.46108e+06	676279	636800	1.15293e+06	1.37588e+06	872988	1.34188e+06	909224	1.01793e+06	1.27244e+06	1.10729e+06	1.26822e+06	1.34445e+06
Hmqp003066	829.198	287.057	828.191	C35H40O18	[M+H]+	Luteolin-7-O-(6'''-malonyl)sophoroside-5-O-arabinoside	Flavonoids	Flavones	-	3	62029.1	114001	72626.4	96172.2	57427.6	51562.3	77056.1	29987.9	75319.7	79692.6	59067.5	88481.3	53010.6	70982.8	76081.9
pmb0889	279.232	95.1	278.225	C18H30O2	[M+H]+	Punicic acid (9Z,11E,13Z-octadecatrienoic acid)	Lipids	Free fatty acids	544-72-9	3	1.30258e+06	996695	1.40836e+06	1.01522e+06	1.2103e+06	1.35183e+06	1.4344e+06	1.07095e+06	1.36875e+06	1.3464e+06	1.30861e+06	1.36945e+06	1.98817e+06	1.81777e+06	1.59329e+06
mws2171	201.048	142.9	200.041	C11H8N2S	[M+H]+	Camalexin	Alkaloids	Plumerane	135531-86-1	3	9	9	9	9	9	9	16013	15733.6	16094.2	19460.3	30528.1	31679.9	28747.8	36679.1	25193.8
pma3724	369.1	177.1	368.111	C17H20O9	[M+H]+	1-O-Feruloylquinic acid	Phenolic acids	Phenolic acids	-	3	2.17574e+06	1.92824e+06	1.85388e+06	1.51362e+06	1.79697e+06	1.68382e+06	1.71289e+06	1.51723e+06	1.60656e+06	1.6435e+06	1.64743e+06	2.04258e+06	1.91823e+06	1.71588e+06	2.20073e+06
mws0520	224.092	136	223.084	C11H13NO4	[M+H]+	N-Acetyl-L-tyrosine	Amino acids and derivatives	Amino acids and derivatives	537-55-3	3	56349.6	59878.3	68574.1	26686.4	30806.8	37948.8	62196.1	43026.1	51925	53121.7	55176.8	48359	79121.3	76554.6	59414.2
mws1488	255.233	237.222	256.24	C16H32O2	[M-H]-	Palmitic acid	Lipids	Free fatty acids	57-10-3	1	71813.9	72258.5	73837.2	80254.1	62789.2	78351.6	65446.4	66076.3	67807.1	83783.5	80769	87246.9	87359.9	75490.9	80011.5
pme2380	145.014	101	146.022	C5H6O5	[M-H]-	α-Ketoglutaric acid	Organic acids	Organic acids	328-50-7	3	973305	1.15886e+06	652237	743764	513193	495095	316188	472028	409482	327903	310359	308181	292022	264376	301446
Zmjp003463	565.156	433.114	564.147	C26H28O14	[M+H]+	Vitexin-2''-O-xyloside	Flavonoids	Flavones	-	3	3.00537e+06	3.01958e+06	2.18829e+06	3.34358e+06	2.88533e+06	3.3535e+06	3.0595e+06	2.76903e+06	2.50655e+06	3.48527e+06	3.30416e+06	3.20512e+06	3.5935e+06	3.50591e+06	3.37412e+06
Xmyp004678	727.208	287.054	726.201	C32H38O19	[M+H]+	Kaempferol-3-O-(2-O-Xylosyl-6-O-Rhamnosyl)Glucoside	Flavonoids	Flavonols	-	3	176156	155006	138100	147352	154821	143537	108753	118046	120067	134268	88319.3	99403.3	112417	90636.5	120007
Cwjp002681	919.233	287.056	918.243	C42H46O23	[M+H]+	Kaempferol-3-O-(2'''-p-Coumaroyl)sophoroside-7-O-Glucoside	Flavonoids	Flavonols	-	3	316655	532999	290910	573293	378864	478948	329990	529294	353161	459488	326274	358861	490286	424168	331477
HJN093	451.089	313.054	452.095	C20H20O12	[M-H]-	2-O-Salicyl-6-O-Galloyl-D-Glucose	Phenolic acids	Phenolic acids	-	3	268782	382396	375597	358123	385693	375943	382304	330524	353926	345195	333925	270884	340751	305646	263445
MWSslk097	195.065	163.04	194.058	C10H10O4	[M+H]+	Dimethyl phthalate	Phenolic acids	Phenolic acids	131-11-3	3	215028	206990	241519	225303	236459	233604	255537	220510	229695	9	9	9	240528	228034	234959
Zmzn003953	309.205	227.203	310.214	C18H30O4	[M-H]-	13(s)-hydroperoxy-(9z,11e,15z)-octadecatrienoic acid	Lipids	Free fatty acids	67597-26-6	1	324587	295583	284812	268070	272765	238396	214219	203608	215811	205175	210385	219639	205443	199961	223090
HJAP120	625.166	317.066	624.168	C28H32O16	[M+H]+	Rhamnetin-3-O-Rutinoside	Flavonoids	Flavonols	-	3	361700	381988	497073	318517	416769	425708	276356	519930	476219	495931	420628	383332	363129	362716	572686
Lmbn004685	311.223	223.171	312.23	C18H32O4	[M-H]-	5S,8R-DiHODE; (5S,8R,9Z,12Z)-5,8-Dihydroxyoctadeca-9,12-dienoate	Lipids	Free fatty acids	-	3	8598.66	10452.9	8228.37	8683.17	8947.65	6325.97	8842.1	9446.05	7142.78	6741.78	8054.84	8061.28	9022.99	7031.94	9
mws0744	319.046	301	320.053	C15H12O8	[M-H]-	Dihydromyricetin (Ampelopsin)	Flavonoids	Flavanonols	27200-12-0	2	1.37877e+06	1.59562e+06	1.33654e+06	1.27263e+06	1.46449e+06	1.27609e+06	1.25193e+06	1.13587e+06	1.16284e+06	1.16773e+06	1.2247e+06	1.19222e+06	933729	1.08699e+06	1.12276e+06
Lmbn002072	159.066	97.0659	160.074	C7H12O4	[M-H]-	2-Propylsuccinic acid	Organic acids	Organic acids	618-57-5	3	2654.98	10252.7	8864.44	7520.47	5983.16	9490.33	15586	16367.5	21126.3	18495.1	14965.4	21931.4	34063.7	35477.3	41994.5
MWSmce461	102.054	56.0497	101.048	C4H7NO2	[M+H]+	L-Azetidine-2-carboxylic acid	Alkaloids	Alkaloids	2133-34-8	3	447591	414494	364999	547678	592486	534235	597426	532424	553208	717347	584202	563535	681138	699440	682071
Lmhp011562	353.269	261.221	352.261	C21H36O4	[M+H]+	1-α-Linolenoyl-glycerol	Lipids	Glycerol ester	-	1	406881	527131	742752	461429	624089	661218	797496	538039	643738	405069	655925	384360	674641	638460	610949
Zmgn002106	206.084	58.0299	207.089	C11H13NO3	[M-H]-	N-Acetyl-L-phenylalanine	Amino acids and derivatives	Amino acids and derivatives	2018-61-3	1	9	9	9	120976	86113.9	100118	9	9	9	125404	116090	108355	114232	85030.7	89661.9
Lmtp002942	535.145	499.123	534.137	C25H26O13	[M+H]+	Apigenin-6,8-di-C-arabinoside	Flavonoids	Flavones	-	1	1.04606e+07	9.71355e+06	8.75504e+06	1.25557e+07	9.40632e+06	1.0951e+07	1.14544e+07	1.45507e+07	1.08475e+07	1.21927e+07	1.12228e+07	9.59819e+06	1.13137e+07	1.0344e+07	1.19766e+07
pme2816	301.2	209.2	300.209	C20H28O2	[M+H]+	4-Oxoretinol	Others	Vitamin	62702-55-0	3	9772.01	8864.39	12623.1	6381.93	10039.6	12481.6	11377.5	11003.6	12425.2	8962.49	11780.2	10031	10512.6	9802.94	10474
pme2493	579.171	287.05	578.164	C27H30O14	[M+H]+	Kaempferol-3,7-O-dirhamnoside (Kaempferitrin)	Flavonoids	Flavonols	482-38-2	3	317023	239589	250301	286715	275254	247646	304914	232579	307657	293373	271230	293773	326907	179905	305132
pmn001695	371.098	249.063	372.106	C16H20O10	[M-H]-	Trihydroxycinnamoylquinic acid	Phenolic acids	Phenolic acids	-	1	44919.8	66879.6	90177.4	88811.2	81309	104538	61251.8	94959.1	82316.2	81968.2	77187.2	75556.2	83256.6	92896.2	74455.2
pme1419	164.074	104	163.067	C6H13NO2S	[M+H]+	L-Methionine methyl ester	Amino acids and derivatives	Amino acids and derivatives	10332-17-9	3	71895.5	68301.5	94520.5	82226	79079.8	74798.7	77234.5	68317.4	73295.9	54028.7	59975.5	56972.1	52961.4	53990.7	52858.6
Lmlp003161	265.155	177.062	264.147	C14H20N2O3	[M+H]+	N-Feruloylputrescine	Alkaloids	Phenolamine	501-13-3	1	495350	698312	465374	897848	875426	938260	1.11955e+06	1.39925e+06	1.02832e+06	2.05828e+06	1.80232e+06	1.64793e+06	2.60464e+06	2.29195e+06	2.31604e+06
pme3011	104.071	68.8	103.063	C4H9NO2	[M+H]+	γ-Aminobutyric acid	Organic acids	Organic acids	56-12-2	3	148675	191859	832053	804280	963165	1.41514e+06	1.07049e+06	808822	1.15175e+06	623570	1.055e+06	880300	1.40283e+06	1.01572e+06	628467
pme1021	177.14	99	178.048	C6H10O6	[M-H]-	D-Glucono-1,5-lactone	Others	Saccharides	90-80-2	3	29192.5	26243.9	28766.2	36755.5	27091.3	33648.7	44700.3	37427	42100	27343.4	27593	46294.8	40309.3	28867.5	31013.8
pmb0501	131.129	114.103	130.122	C5H14N4	[M+H]+	Agmatine	Alkaloids	Alkaloids	306-60-5	3	50878.9	78801	89526.2	121593	132054	114549	136833	152527	152071	175731	144089	165041	175051	172937	172953
Hmtp001106	153.055	77.0387	152.047	C8H8O3	[M+H]+	Aquilegiolide	Others	Ketone compounds	94481-79-5	3	51920	50540.4	75986.5	9	9	9	46508.1	50491.2	39766	43772.8	56915.5	49233.6	54209	57455.3	75672.6
pmb0746	527.155	331.081	526.148	C27H26O11	[M+H]+	Tricin-4'-O-(guaiacylglycerol)ether	Flavonoids	Flavones	-	3	64402.1	74794.3	46334.2	63268.8	61078.7	68528.6	64278.1	73416.7	67712.9	63263.9	66958.1	69051.6	61897.9	68052.8	64355.5
mws0046	579.172	271.062	580.179	C27H32O14	[M-H]-	Naringenin-7-O-Neohesperidoside(Naringin)	Flavonoids	Flavanones	10236-47-2	1	623225	460854	553045	451803	458041	468474	449161	473358	503817	488755	517509	430018	537171	446850	432526
Lmqp000329	296.067	104.108	295.056	C8H14N3O7P	[M+H]+	5-Aminoimidazole ribonucleotide	Nucleotides and derivatives	Nucleotides and derivatives	25635-88-5	1	1.46814e+06	1.59691e+06	2.82261e+06	1.70825e+06	2.19235e+06	2.67636e+06	2.06438e+06	1.41798e+06	2.70731e+06	2.27701e+06	1.62629e+06	1.79733e+06	1.73553e+06	2.16872e+06	1.28635e+06
pmp000579	463.123	301.07	462.116	C22H22O11	[M+H]+	Diosmetin-7-O-galactoside	Flavonoids	Flavones	-	1	1.28624e+06	1.27394e+06	1.22703e+06	1.73799e+06	1.67675e+06	1.82712e+06	1.53721e+06	2.06489e+06	1.69137e+06	1.4727e+06	1.61481e+06	1.37827e+06	1.82818e+06	1.53266e+06	1.42141e+06
Zmxp003107	611.161	287.057	610.153	C27H30O16	[M+H]+	Luteolin-7,3'-di-O-glucoside	Flavonoids	Flavones	52187-80-1	3	2.02717e+06	1.9409e+06	1.98377e+06	1.89701e+06	1.75607e+06	1.89361e+06	1.67139e+06	1.48457e+06	1.50844e+06	1.48489e+06	1.60851e+06	1.35786e+06	1.14929e+06	1.32526e+06	1.35149e+06
pmb3055	513.1	191.1	514.132	C22H26O14	[M-H]-	p-Coumaroylquinic acid-4'-O-glucuronide	Phenolic acids	Phenolic acids	-	3	1.69438e+07	1.61952e+07	2.46744e+07	1.4384e+07	1.69887e+07	1.90729e+07	2.36269e+07	2.23292e+07	2.14834e+07	2.02553e+07	2.21198e+07	2.33994e+07	2.48478e+07	2.55707e+07	2.326e+07
MWSmce190	148.093	74.0223	147.089	C6H13NO3	[M+H]+	4-Hydroxy-L-Isoleucine	Amino acids and derivatives	Amino acids and derivatives	781658-23-9	3	77778.4	115751	69634.9	106696	85997.2	87892.9	75102	87393	86482.2	102387	75881.4	64726.1	66427	53755.5	71461.1
Lmsp003881	741.224	287.056	740.216	C33H40O19	[M+H]+	Kaempferol-3-O-rutinoside-7-O-rhamnoside	Flavonoids	Flavonols	-	3	75830.3	70517.6	54253	53387.7	50341.4	78370.8	65310.7	74242.4	38001.7	47984	55000.2	45732	59088.7	51407.6	60713
mws1090	259.022	97	260.03	C6H13O9P	[M-H]-	Glucose-1-phosphate	Others	Saccharides	59-56-3	1	3.32658e+06	2.84777e+06	5.12978e+06	2.83555e+06	3.53981e+06	4.74005e+06	4.25563e+06	3.7299e+06	4.50369e+06	4.74467e+06	4.98359e+06	5.04979e+06	4.75857e+06	5.23044e+06	4.83643e+06
Lmbn005172	165.056	119.05	166.063	C9H10O3	[M-H]-	2,6-Dimethoxybenzaldehyde	Phenolic acids	Phenolic acids	3392-97-0	3	33090.6	34574.6	30588.5	33786	13229.5	38502.1	32408.5	44898.5	37716.6	44352.9	38598.5	43356.5	62852.6	57687	68525.1
pme2122	112.087	95	111.08	C5H9N3	[M+H]+	Histamine	Alkaloids	Alkaloids	51-45-6	3	85830.3	87997.4	80326.8	87525.7	88260.7	101375	111417	105201	101103	140541	134083	126811	160043	151898	144948
MWSHY0190	609.181	301.079	608.174	C28H32O15	[M+H]+	Diosmetin-7-O-rutinoside (Diosmin)	Flavonoids	Flavones	520-27-4	3	217992	305503	249558	262261	222587	218519	243159	279438	233590	201779	253102	262285	318688	228534	242827
mws1060	267.074	135	268.081	C10H12N4O5	[M-H]-	9-(Arabinosyl)hypoxanthine	Nucleotides and derivatives	Nucleotides and derivatives	7013-16-3	3	462453	516330	466810	179012	195200	429835	520089	413684	457879	408089	603720	636216	823634	740892	730688
Lmgp004217	609.181	445.114	608.174	C28H32O15	[M+H]+	Diosmetin-8-C-(2''-O-rhamnosyl)glucoside	Flavonoids	Flavones	98891-92-0	3	90870.8	109592	72768.5	155035	151727	123742	156592	139497	185176	151795	159183	139531	166092	188390	176386
zjgp122320	163.038	89.0417	162.032	C9H6O3	[M+H]+	6-hydroxycoumarin	Others	Others	6093-68-1	3	4.11629e+06	4.34007e+06	5.02499e+06	2.85033e+06	2.8805e+06	3.01075e+06	1.96524e+06	2.60986e+06	2.93893e+06	1.95426e+06	1.98882e+06	1.74981e+06	1.80835e+06	1.70739e+06	1.64528e+06
MWS3149	151.041	107.052	152.047	C8H8O3	[M-H]-	3-Methoxybenzoic acid	Phenolic acids	Phenolic acids	586-38-9	3	61053.6	43860.1	87369.9	51174.8	59953.2	61104.6	71775.8	55801.9	65675.1	55104.7	106559	64347.7	79093.8	77801.1	64655.3
mws1094	287.056	259	288.063	C15H12O6	[M-H]-	Aromadendrin (Dihydrokaempferol)	Flavonoids	Flavanonols	480-20-6	3	99356.6	137176	75114.5	29283.5	31828.4	27364.3	33406.4	53762.1	22275.6	57058.1	58888.7	28352.8	45930.4	33477.8	41122.7
MWSmce040	153.05	65.0376	152.047	C8H8O3	[M+H]+	Isovanillin	Phenolic acids	Phenolic acids	621-59-0	3	98287.5	47248.2	77796.2	81548.2	71196.9	46185.7	100573	90951.6	74192.2	82636.4	65522.2	65672.2	105287	96219.2	97795.9
MWSmce690	175.025	59.0137	176.032	C6H8O6	[M-H]-	Erythorbic Acid; Isoascorbic Acid	Others	Vitamin	89-65-6	1	258691	298250	309905	338498	301706	317879	276158	267122	308182	291839	279823	318191	294148	287004	334819
Hmsn002272	327.11	165.05	328.116	C15H20O8	[M-H]-	Demethyl coniferin	Phenolic acids	Phenolic acids	-	3	2.10818e+06	2.30144e+06	2.21076e+06	1.86711e+06	2.31307e+06	2.20199e+06	1.69012e+06	1.68434e+06	1.61342e+06	1.57224e+06	1.82035e+06	1.74256e+06	1.40643e+06	1.24565e+06	1.58563e+06
Zmhn002702	565.172	337.096	566.179	C30H30O11	[M-H]-	Ferulic-piceid	Others	Stilbene	-	3	17404.5	14874.1	20734.8	14625.3	16516.9	16669.5	31910	30163.2	28664.4	49454.3	58971.1	57332.4	72069.3	72671	56267.2
pme0124	173.092	115.5	172.085	C7H12N2O3	[M+H]+	L-Glycyl-L-proline	Amino acids and derivatives	Amino acids and derivatives	704-15-4	3	10028.4	13713.6	5563.1	16216.6	11178.9	15142.6	15883.3	9882.7	7901.08	18037.8	18294.5	15144.5	21732.4	19557	15041.5
Smcp000882	328.13	310.12	327.132	C15H21NO7	[M+H]+	N-benzoyl-2-aminoethyl-β-D-glucopyranoside	Alkaloids	Alkaloids	-	2	9	9	9	14793.6	13127.9	19899.8	41351.7	52992	47344.8	75714.6	71769.3	76314	70867	77998.7	100376
mws0032	319.045	153	318.038	C15H10O8	[M+H]+	Myricetin	Flavonoids	Flavonols	529-44-2	3	227936	215467	215035	160803	187739	147785	218696	246111	222457	145520	191701	183057	237160	202537	187491
mws1012	147.044	103	146.037	C9H6O2	[M+H]+	Coumarin	Lignans and Coumarins	Coumarins	91-64-5	3	1.00828e+06	824509	927304	644370	970560	817679	1.41869e+06	955354	1.23394e+06	719041	855684	1.09514e+06	1.05781e+06	1.18131e+06	998007
Hmcn001884	463.089	301.03	464.096	C21H20O12	[M-H]-	6-Hydroxyluteolin 5-glucoside	Flavonoids	Flavones	-	1	11002685	1.35752e+07	1.26041e+07	1.4723e+07	1.09412e+07	9.77342e+06	1.19711e+07	1.09495e+07	1.12463e+07	9.40557e+06	1.03345e+07	1.14589e+07	8.27629e+06	9.39524e+06	1.02486e+07
MWS0502	90.055	61.0281	89.0477	C3H7NO2	[M+H]+	β-Alanine	Amino acids and derivatives	Amino acids and derivatives	107-95-9	3	69136.1	82531.2	82391.2	59070.5	64603.8	71975.6	61935.5	90060.7	73303.8	69501	92461.9	70611.3	83822.9	66732.5	54031.9
Lmfn003630	449.072	316.024	450.08	C20H18O12	[M-H]-	Myricetin-3-O-xyloside	Flavonoids	Flavonols	-	1	1.80539e+06	2.24775e+06	2.11497e+06	2.1158e+06	2.39785e+06	2.08448e+06	1.79013e+06	1.67876e+06	1.70176e+06	1.89982e+06	2.21076e+06	1.95536e+06	1.44417e+06	2.02492e+06	1.68401e+06
pmp001106	595.166	577.156	594.159	C27H30O15	[M+H]+	Vitexin-2''-O-glucoside	Flavonoids	Flavones	61360-94-9	2	3.26684e+06	2.89051e+06	2.02438e+06	4.00496e+06	3.25056e+06	3.10263e+06	3.05317e+06	2.91947e+06	3.09013e+06	2.96961e+06	2.45441e+06	2.47845e+06	2.47391e+06	2.51102e+06	2.50632e+06
pmp001135	595.145	147	594.137	C30H26O13	[M+H]+	Biondnoid I	Flavonoids	Flavonols	142750-32-1	1	4.75408e+06	4.3067e+06	3.43318e+06	4.06778e+06	3.70169e+06	4.01571e+06	3.96456e+06	4.02483e+06	3.30427e+06	3.78852e+06	3.28035e+06	3.68744e+06	3.42376e+06	3.85628e+06	3.29038e+06
Hmlp001371	235.108	120.081	234.1	C12H14N2O3	[M+H]+	Cyclo(Tyr-Ala)	Amino acids and derivatives	Amino acids and derivatives	21754-26-7	3	46833.5	27234.8	55453.2	38054.8	49200.6	64209.5	73188.2	42884.8	48503.7	34254.2	43025.3	64693.7	38186.8	41315.8	41936.3
Lmfn001337	635.089	169.014	636.096	C27H24O18	[M-H]-	1,2,3-Tri-O-galloyl-β-D-glucose	Phenolic acids	Phenolic acids	-	1	72393.9	81123.9	93130.8	100047	120938	134082	142782	153686	163682	203259	187040	186843	294031	213366	176966
pmb0681	403.102	367.08	402.095	C20H18O9	[M+H]+	Apigenin-8-C-Arabinoside	Flavonoids	Flavones	-	1	494064	614450	443818	495987	582981	573228	630650	586994	533935	530849	549244	571256	611592	531810	652868
MWS20151	271.06	153.019	270.053	C15H10O5	[M+H]+	Apigenin; 4',5,7-Trihydroxyflavone	Flavonoids	Flavones	520-36-5	1	24957.8	25239.3	27076.1	32085.8	36332.3	49551.6	94501.5	65069.5	67199.8	54859.8	56939.6	62060.1	69844.8	74618.9	68572.8
MWS3144	158.119	140.106	159.126	C8H17NO2	[M-H]-	8-Aminooctanoic Acid	Organic acids	Organic acids	1002-57-9	3	5836.12	5608.44	6792.32	7619.25	5241.81	8122.93	7462.62	5050.05	6335.21	5474.23	7953.64	7127.1	5150.11	8116.28	1961.86
pmb0665	611.161	465.1	610.153	C27H30O16	[M+H]+	Orientin-7-O-glucoside	Flavonoids	Flavones	-	3	1.23387e+06	1.94367e+06	2.06208e+06	1.69132e+06	1.78113e+06	1.62218e+06	1.35076e+06	1.75341e+06	1.45933e+06	1.58002e+06	1.51534e+06	1.65499e+06	1.34869e+06	1.70793e+06	1.68455e+06
Zmdp000972	136.042	91.0537	135.035	C4H9NO2S	[M+H]+	S-Methyl-L-cysteine	Amino acids and derivatives	Amino acids and derivatives	1187-84-4	1	149113	152134	132015	576917	1.09845e+06	1.04287e+06	1.50041e+06	1.78402e+06	1.29886e+06	1.88071e+06	1.73956e+06	2.20061e+06	2.59846e+06	2.96961e+06	2.19242e+06
mws0836	577.135	425.1	578.142	C30H26O12	[M-H]-	Procyanidin B1	Tannins	Proanthocyanidins	20315-25-7	1	859542	847350	797760	830078	1.06244e+06	980446	901198	870210	879527	827294	853954	887946	1.05737e+06	964190	848874
MWSmce557	151.085	109.075	150.079	C8H10N2O	[M+H]+	2-Acetyl-3-ethylpyrazine	Alkaloids	Alkaloids	32974-92-8	3	9	9	9	9	18351.1	28969.8	85954	44458.4	44919.5	45713.9	73600.1	113662	63235.4	102471	77152.6
Zmpn000199	209.03	85.0297	210.038	C6H10O8	[M-H]-	D-Galactaric acid	Others	Saccharides	526-99-8	3	962989	819863	936900	1.12053e+06	1.06507e+06	1.22731e+06	1.06198e+06	1.06817e+06	1.26655e+06	1.22497e+06	1.21059e+06	1.20548e+06	1.31872e+06	1.24363e+06	1.28848e+06
pme2776	253.093	137	252.086	C10H12N4O4	[M+H]+	2'-Deoxyinosine	Nucleotides and derivatives	Nucleotides and derivatives	890-38-0	3	46052.5	46070.6	48221.8	35704.6	42472.6	43208.5	42936.9	29526.2	36436.5	32312.6	39378.7	26147.9	32237.3	35670.8	34399.1
pmn001523	473.036	169	474.043	C21H14O13	[M-H]-	Trigallic acid	Phenolic acids	Phenolic acids	2131-66-0	3	301672	188964	421358	195860	215852	247508	204826	208925	196819	197240	299662	189619	210876	380894	149091
pmn001380	187.098	169.087	188.105	C9H16O4	[M-H]-	Eucommiol	Others	Alcohol compounds	55930-44-4	1	25846.3	23235.2	31640.5	27599.9	20515.1	31156	50184.3	60657.6	49720.9	151802	148420	198634	331944	245563	221221
Zmhn002269	269.013	189.058	270.02	C11H10O6S	[M-H]-	2,5-Dimethylchromone-7-O-sulfate	Others	Chromone	-	3	174638	223172	254421	172455	152772	143420	208572	145914	176254	159682	165087	170559	181725	166039	175803
MWS20155	361.092	163.039	360.084	C18H16O8	[M+H]+	Rosmarinic acid	Phenolic acids	Phenolic acids	537-15-5	3	1.3295e+06	1.21523e+06	1.22317e+06	873406	960517	1.08881e+06	982740	834865	933400	864415	932237	1.04664e+06	964504	1.02895e+06	930633
Zmjp003291	595.168	433.116	594.158	C27H30O15	[M+H]+	Vitexin-2''-O-galactoside	Flavonoids	Flavones	-	1	2.61501e+07	2.49395e+07	2.65525e+07	2.28331e+07	2.53494e+07	2.38929e+07	2.39174e+07	2.24204e+07	2.20937e+07	1.93788e+07	2.19828e+07	2.25205e+07	2.01869e+07	1.8271e+07	2.43201e+07
Hmyp002656	222.075	130.064	221.068	C11H11NO4	[M+H]+	Methyl dioxindole-3-acetate	Alkaloids	Plumerane	57061-18-4	2	234627	336343	341898	379485	366309	444021	415731	346852	422262	397809	403471	398048	428713	330545	394896
pmp000127	625.176	607.2	624.169	C28H32O16	[M+H]+	Chrysoeriol-6,8-di-C-glucoside	Flavonoids	Flavones	-	3	50984	23693.1	49946.7	31469.2	32360.4	31155.4	55839	36347.3	64678.1	65049.9	54783.3	72164.9	79869.9	75259	66262.5
MWSHY0135	625.176	317.075	624.169	C28H32O16	[M+H]+	Isorhamnetin-3-O-rutinoside (Narcissin)	Flavonoids	Flavonols	604-80-8	3	623818	627995	684125	592255	636354	600892	577490	718585	517698	599167	582622	589360	589203	639399	713557
pme0033	137.046	119	136.038	C5H4N4O	[M+H]+	Hypoxanthine	Nucleotides and derivatives	Nucleotides and derivatives	68-94-0	3	52370	47751.1	38565.7	28702.8	42752.6	38084.8	50843.3	52943.4	33323.9	39936.1	50837.2	61191.6	73600.2	66133.7	67068.8
Zmdn003203	635.091	169.014	636.096	C27H24O18	[M-H]-	1,2,6-Tri-O-galloyl-β-D-glucose	Phenolic acids	Phenolic acids	79886-49-0	3	74923.3	85506.9	84001.8	58760.1	117548	107992	173439	150443	130347	143696	189213	185489	276573	229512	168950
MWSHY0174	291.086	139.04	290.079	C15H14O6	[M+H]+	Epicatechin	Flavonoids	Flavanols	490-46-0	1	4.40461e+06	5.13707e+06	4.15544e+06	4.24603e+06	4.66813e+06	5.03471e+06	4.32791e+06	4.40929e+06	4.32677e+06	4.42006e+06	3.75425e+06	4.05438e+06	4.22403e+06	4.80367e+06	4.0776e+06
MWS0552	239.202	223.026	240.209	C15H28O2	[M-H]-	Cis-10-Pentadecenoic Acid(C15: 1)	Lipids	Free fatty acids	84743-29-3	3	937580	894533	993620	9	9	9	985745	2.11468e+06	1.14148e+06	973545	995839	968884	805831	794697	840000
MWS1846	151.04	93.0347	152.047	C8H8O3	[M-H]-	Phenoxyacetic acid	Phenolic acids	Phenolic acids	122-59-8	3	10534.9	4002.23	11941.4	4113.29	11899.2	1604.3	7185.19	8766.71	8720.17	6279.14	9562.96	8797.23	7158.44	4113.29	5522.94
Zmzn000079	199.002	78.9585	200.009	C4H9O7P	[M-H]-	D-Erythrose-4-phosphate	Others	Saccharides	585-18-2	3	71038.4	43695.1	76269.7	26964.2	44570.6	36033.2	59475.7	50115.1	85341.3	65754.2	58925.2	60809.2	67325	76185.7	74330.1
MWS2984	153.052	136.026	152.045	C4H4N6O	[M+H]+	8-Azaguanine	Nucleotides and derivatives	Nucleotides and derivatives	134-58-7	3	238313	156013	88456.8	144142	82044.8	109123	149065	255401	112632	87523	79828	195698	149014	264117	109352
Hmln000297	179.055	59.01	180.063	C6H12O6	[M-H]-	Inositol	Others	Saccharides	87-89-8	1	7.6296e+06	9.17186e+06	6.58047e+06	1.14193e+07	1.00391e+07	9.42072e+06	8.71484e+06	1.12453e+07	9.73845e+06	1.03299e+07	9.54055e+06	9.38523e+06	1.02211e+07	7.41366e+06	9.97011e+06
pmb0566	581.15	383.2	580.143	C26H28O15	[M+H]+	Luteolin-7-O-glucoside-5-O-arabinoside	Flavonoids	Flavones	-	3	40512.3	53857.6	38226.6	18593.9	43626.5	47755.9	85865.1	77636.7	40733.5	32969.1	46887.3	34429.9	46019.8	55794.3	67365.9
pmb2947	865.198	407.1	866.206	C45H38O18	[M-H]-	Catechin-catechin-catechin	Flavonoids	Flavanols	-	3	1.03519e+06	1.0861e+06	1.05553e+06	1.12055e+06	1.13156e+06	1.10411e+06	991704	823847	1.0219e+06	808260	796456	1.04638e+06	1.14384e+06	935544	916758
Lmhp009773	515.322	261.221	514.314	C27H46O9	[M+H]+	1-α-Linolenoyl-glycerol-3-O-glucoside	Lipids	Glycerol ester	-	3	355191	246475	375129	247430	633843	291594	9	9	9	93454.2	165379	41300	73470.1	55183.5	155694
Lmwp004293	935.246	303.048	934.238	C42H46O24	[M+H]+	Quercetin-3-O-(2'''-O-p-coumaroyl)sophoroside-7-O-glucoside	Flavonoids	Flavonols	-	3	9	9	9	9	9980.63	11637.1	12799.7	6329.92	11722.4	8119.21	9789.84	8973.84	8970.38	9	16162.2
Lmqp000427	146.081	82.0656	145.074	C6H11NO3	[M+H]+	N-Methyl-Trans-4-Hydroxy-L-Proline	Amino acids and derivatives	Amino acids and derivatives	4252-82-8	3	189313	191129	105072	181879	207432	198495	189930	205934	169504	190536	176414	190617	223994	186761	170035
Lmyn003971	521.203	359.149	522.21	C26H34O11	[M-H]-	Dihydrodehydrodiconiferyl alcohol-4-O-glucoside	Lignans and Coumarins	Lignans	-	3	32648.4	69045.8	26260.2	191953	61384.2	87846.4	40386.7	106570	73193.6	157519	61970.4	83460.3	88924.2	91268	60599.7
mws1337	220.118	202.1	219.111	C9H17NO5	[M+H]+	D-Pantothenic Acid	Others	Vitamin	79-83-4	1	3.66089e+06	4.25595e+06	4.23499e+06	3.99537e+06	4.14796e+06	3.84078e+06	3.09965e+06	3.20405e+06	2.9676e+06	3.06546e+06	3.23219e+06	3.07592e+06	3.62889e+06	3.40709e+06	3.2262e+06
Lmwp003888	773.214	287.055	772.206	C33H40O21	[M+H]+	Kaempferol-3-O-sophoroside-7-O-glucoside	Flavonoids	Flavonols	-	1	11873.3	5524.42	26039.2	19775	10804.3	10945.4	5556.94	14355.4	9869.77	22934.6	6548.04	7515.29	20711.7	4446.44	13047.5
Zmlp005019	463.087	331.046	462.08	C21H18O12	[M+H]+	3,3'-O-Dimethylellagic Acid-4'-O-arabinoside	Tannins	Tannin	-	3	73014.2	83342	75247.4	77664	69739.2	82097.8	71839.7	88335.9	88753.1	68879.6	82915.7	74466.1	82271.8	75480.6	70315.3
Lmsp003852	629.116	163.039	628.106	C29H24O16	[M+H]+	1-O-p-Coumaroyl-4,6-(S)-HHDP-β-D-glucose	Phenolic acids	Phenolic acids	-	3	9	9	9	10910.5	10789.4	16857.2	39320.1	13082	44075	9	9	9	9	17986	63014.1
Lmbn007891	313.238	183.14	314.246	C18H34O4	[M-H]-	Hydroxy ricinoleic acid	Lipids	Free fatty acids	-	3	7241.43	6475.39	7264.13	7233.36	9733.16	9588.73	11146.3	8441.96	8978.96	9154.32	8829.32	10668.3	13011.3	10845.6	9714.51
Lmtp002822	535.145	499.123	534.137	C25H26O13	[M+H]+	Apigenin-6-C-arabinoside-8-C-xyloside	Flavonoids	Flavones	-	1	9.7843e+06	1.22452e+07	9.82852e+06	1.30265e+07	9.74644e+06	12513433	1.22035e+07	1.3554e+07	1.02563e+07	1.11112e+07	1.12591e+07	1.25278e+07	1.41646e+07	1.07207e+07	1.19783e+07
Xmyp005599	611.159	287.056	610.153	C27H30O16	[M+H]+	Kaempferol-3-O-galactoside-4'-O-glucoside	Flavonoids	Flavonols	-	3	470071	375050	395980	387414	271890	308305	329408	248752	382743	195089	348923	264263	428083	262150	303782
MWSHY0061	595.164	287.055	594.159	C27H30O15	[M+H]+	Kaempferol-3-O-neohesperidoside	Flavonoids	Flavonols	32602-81-6	1	1.28908e+06	1.73256e+06	1.62185e+06	1.30122e+06	1.38306e+06	1.39457e+06	1.12668e+06	1.38159e+06	1.39727e+06	1.22697e+06	1.26322e+06	1.28646e+06	1.58531e+06	1.46616e+06	1.47232e+06
MWSmce556	136.075	91.0587	135.068	C8H9NO	[M+H]+	2'-Aminoacetophenone	Others	Ketone compounds	551-93-9	1	164521	50062.9	130825	100642	114228	81323.7	1.74825e+06	1.20036e+06	1.6526e+06	5.85459e+06	1.00006e+07	8.53811e+06	2.05295e+07	2.16567e+07	1.52577e+07
Jmwn002117	331.103	153.02	332.111	C14H20O9	[M-H]-	2-(3,4-dihydroxyphenyl)ethanediol 1-O-β-D-glucopyranoside	Phenolic acids	Phenolic acids	-	3	148187	137813	132178	224700	199755	214511	162526	195970	159082	194413	170402	182810	173515	230678	170090
mws4176	237.123	120.088	236.116	C12H16N2O3	[M+H]+	L-Alanyl-L-Phenylalanine	Amino acids and derivatives	Amino acids and derivatives	3061-90-3	3	25542.3	23367.9	22559.4	20783.3	26227.6	33622.9	47317.5	42467.3	36916.8	40310.9	59628	52588	56638.2	75789.4	54940.2
mws1409	578.9	402.6	580.034	C15H22N2O18P2	[M-H]-	Uridine-5'-diphosphoglucuronic acid	Nucleotides and derivatives	Nucleotides and derivatives	-	3	44614.4	48281.9	61370.2	63913.4	100451	71120.4	118306	126833	86100.4	117614	90487.4	83413.2	60183	111823	121745
pmp000275	581.165	139.039	580.158	C30H28O12	[M+H]+	Gambiriin A1	Tannins	Tannin	76250-49-2	3	444455	492908	462632	454783	435013	448770	396127	419088	389037	466023	407456	379262	400314	379730	434962
YC512118	282.279	247.243	281.272	C18H35NO	[M+H]+	Oleamide (9-Octadecenamide)	Lipids	Free fatty acids	301-02-0	1	30723.9	1845.6	24737.5	13542.3	16649.3	22429.8	19229.3	16497.4	29323.2	31176.6	2959.35	29988.5	16415.9	32020.9	1876.36
Lmcn003163	579.078	289.073	580.085	C28H20O14	[M-H]-	Epitheaflavic acid-3-O-Gallate	Flavonoids	Flavanols	34218-97-8	3	1.05422e+07	1.21243e+07	8.15409e+06	1.00188e+07	1.08709e+07	8.54016e+06	6.72819e+06	8.83967e+06	8.49041e+06	8.46006e+06	8.36809e+06	5.48621e+06	8.26935e+06	8.17442e+06	8.49717e+06
Wmhn001495	483.077	169.014	484.077	C20H20O14	[M-H]-	1,4-Di-O-Galloyl-D-glucose	Phenolic acids	Phenolic acids	-	1	5.20665e+06	4.72086e+06	2.03506e+06	4.6806e+06	6.07426e+06	5.02275e+06	5.12436e+06	4.22431e+06	6.2721e+06	5.19965e+06	5.93142e+06	1.60468e+06	5.59373e+06	6.97434e+06	5.18048e+06
pmp000596	627.156	465.1	626.148	C27H30O17	[M+H]+	Quercetin-3-O-(2''-O-galactosyl)glucoside	Flavonoids	Flavonols	56782-99-1	3	318834	332478	359818	369089	513786	378395	231673	152836	154407	282013	354945	268887	210823	272497	230074
Lmmp006709	579.15	287.056	578.142	C30H26O12	[M+H]+	Kaempferol-3-O-(4''-p-coumaroyl)rhamnoside	Flavonoids	Flavonols	-	2	27326.2	21169.7	25756.2	18052.7	19789	17746.8	31783.9	20352.1	21337.3	18463.8	20587.2	18117.1	17863.9	19800.3	20751.2
pmb0769	485.1	323.1	484.185	C25H28N2O8	[M+H]+	N-(p-Coumaroyl)serotonin Glucoside	Alkaloids	Plumerane	76423-56-8	3	90426.3	94134.2	70544.7	87116.4	74359.9	76361.5	50674.5	78214.8	84129.6	92665.6	60220	79375.4	51078.3	81374.5	77289.2
MWSCX017	165.053	119.051	164.047	C9H8O3	[M+H]+	4-hydroxyphenyl acrylaldehyde	Others	Aldehyde compounds	-	3	9	9	9	43558.1	65776.2	269608	372410	99231.7	128049	88786.7	138294	157902	235955	300339	190880
mws0180	153.019	109.029	154.027	C7H6O4	[M-H]-	2,5-Dihydroxybenzoic acid; Gentisic Acid	Phenolic acids	Phenolic acids	490-79-9	3	183953	128960	154123	131849	155375	147690	158953	113758	134255	119737	122718	140048	129861	130482	125877
pme0183	152.057	135	151.049	C5H5N5O	[M+H]+	Isoguanine	Nucleotides and derivatives	Nucleotides and derivatives	3373-53-3	3	21660	38041.6	44880.5	42124.8	56921.5	46188.2	52698.7	40806.2	56694.1	68626.7	49048.2	72982	96911.4	89211.5	63748.8
pmn001686	287.223	241.222	288.23	C16H32O4	[M-H]-	10,16-Dihydroxypalmitic acid	Lipids	Free fatty acids	3233-90-7	1	57490.6	36447	42584.3	21947.3	26900.6	30614	25617.2	15664.9	21990	16395.6	21671.7	18414.2	17025.9	13429.2	17452.4
Zmzp000616	110.059	93.0564	109.053	C6H7NO	[M+H]+	4-Aminophenol	Alkaloids	Phenolamine	123-30-8	3	7570.52	8705.87	3217.42	6522.98	9409.95	8448.53	21905.1	18577.5	19627.5	26054.8	28908.9	24654.5	54186.3	41028.4	35733.2
Zmdp002216	261.145	86.0968	260.137	C11H20N2O5	[M+H]+	L-γ-Glutamyl-L-leucine	Amino acids and derivatives	Amino acids and derivatives	2566-39-4	1	54973.8	40435.1	54432.8	90607.5	94913.1	107879	115502	110918	112317	244331	89066.3	104678	154664	148246	136766
Hmhn003067	325.093	119.05	326.1	C15H18O8	[M-H]-	Phenylpropionic acid-O-β-D-glucopyranoside	Phenolic acids	Phenolic acids	-	1	1.01411e+07	8.39848e+06	8.34917e+06	6.08731e+06	6.62813e+06	6.47134e+06	5.80981e+06	5.54666e+06	6.3094e+06	4.8687e+06	4.69108e+06	5.22683e+06	3.04579e+06	4.0425e+06	5.16084e+06
Hmjp000461	265.082	103.04	264.084	C10H16O8	[M+H]+	3-O-Glucoside-3-hydroxy-y-butyrolactone	Others	Lactones	-	3	207671	101733	263633	109234	129762	183431	201280	116616	158720	103620	56321.7	79458.5	159113	113927	135912
pmb0660	757.197	147.1	756.19	C36H36O18	[M+H]+	Isoorientin-7-O-(6''-p-coumaroyl)glucoside	Flavonoids	Flavones	-	3	1.3535e+06	1.28983e+06	1.56089e+06	1.27972e+06	1.32708e+06	1.13746e+06	1.2907e+06	1.2388e+06	1.02064e+06	1.18228e+06	1.13876e+06	1.10035e+06	1.22714e+06	982080	984751
pmb0686	537.124	289	536.117	C24H24O14	[M+H]+	Eriodictyol-7-O-(6''-malonyl)glucoside	Flavonoids	Flavanones	-	3	162225	190570	222104	205287	162395	203291	274092	208735	181825	212658	220137	205642	228259	273772	106346
Lmhp012042	355.284	263.237	354.277	C21H38O4	[M+H]+	2-Linoleoylglycerol	Lipids	Glycerol ester	3443-82-1	2	267775	86592.3	264658	171193	101455	222928	106286	72129.1	96677.3	54941.1	62283	43963	81370	81330.9	64011.5
Lmsn004797	451.125	167.035	452.132	C21H24O11	[M-H]-	3-Hydroxyphloretin-4'-O-glucoside	Flavonoids	Chalcones	-	3	202053	191585	244532	190837	249667	254759	216250	189833	199603	155678	187720	171408	181907	183228	155391
pmb3061	499.146	163.1	500.153	C22H28O13	[M-H]-	5-O-p-Coumaroylquinic acid O-glucoside	Phenolic acids	Phenolic acids	-	1	1.14803e+06	1.31274e+06	993957	1.29587e+06	1.15181e+06	1.11619e+06	1.19138e+06	1.5541e+06	1.24041e+06	2.02938e+06	1.57419e+06	1.8842e+06	1.99406e+06	1.97021e+06	2.26863e+06
mws0629	281.113	166	280.106	C13H16N2O5	[M+H]+	L-Aspartyl-L-Phenylalanine	Amino acids and derivatives	Amino acids and derivatives	13433-09-5	3	26524.1	32805.4	61736.1	42980	40040.4	60465.2	95488.8	53686.5	69505	52605.4	70874.2	39914.3	82582.3	116094	55032.1
pme1119	269.088	137	268.081	C10H12N4O5	[M+H]+	Inosine	Nucleotides and derivatives	Nucleotides and derivatives	58-63-9	3	379781	358524	351708	343424	375522	377185	434230	317136	311541	290289	333429	428834	442980	410964	368322
MWStz191	467.119	303.05	466.111	C21H22O12	[M+H]+	Taxifolin-3'-O-glucoside	Flavonoids	Flavanonols	31106-05-5	3	3.71447e+06	4.16765e+06	3.05101e+06	4.20477e+06	2.59906e+06	3.05114e+06	4.30156e+06	3.01787e+06	3.54037e+06	3.5821e+06	3.81928e+06	3.92128e+06	3.24567e+06	3.32444e+06	3.68228e+06
Lmzp002365	465.139	303.09	464.131	C22H24O11	[M+H]+	Hesperetin-7-O-glucoside	Flavonoids	Flavanones	31712-49-9	3	2.43206e+06	1.81302e+06	2.64754e+06	2.07942e+06	2.71142e+06	1.94425e+06	1.90524e+06	2.29052e+06	1.74473e+06	2.1898e+06	2.25774e+06	1.84725e+06	2.12976e+06	1.80781e+06	2.53679e+06
pmp000126	611.161	593.2	610.153	C27H30O16	[M+H]+	Luteolin-6,8-di-C-glucoside	Flavonoids	Flavones	29428-58-8	3	214047	189158	133565	199283	194762	193424	220861	198429	187007	175499	208064	178713	163631	183213	178485
Lhbp111733	521.202	131.046	520.194	C26H32O11	[M+H]+	Matairesinol-4'-O-glucoside (Matairesinoside)	Lignans and Coumarins	Lignans	23202-85-9	2	288516	209780	275731	242433	337071	271745	356111	350588	233280	200978	256113	277631	249530	303031	264050
Hmfn000531	175.025	87.0088	176.032	C6H8O6	[M-H]-	L-Ascorbic acid (Vitamin C)	Others	Vitamin	50-81-7	1	140335	224872	220801	208381	220489	250246	219764	238999	196818	220072	216156	63200.5	183294	185693	229020
pme3007	402.995	159	404.002	C9H14N2O12P2	[M-H]-	Uridine 5'-diphosphate	Nucleotides and derivatives	Nucleotides and derivatives	27821-45-0	3	89336.4	60005.3	118452	45437.4	61276.8	70841.1	90140.2	54615.1	70147.5	72113.1	85310.7	61928.6	74519.2	81935.5	82628
Zmhn005413	335.039	183.031	336.048	C15H12O9	[M-H]-	p-Dimeric galloyl methyl ester	Phenolic acids	Phenolic acids	-	3	2.38152e+06	1.8368e+06	2.78774e+06	1.86658e+06	2.54515e+06	3.00275e+06	2.73221e+06	2.22022e+06	2.5517e+06	2.46577e+06	2.80596e+06	2.82736e+06	2.87406e+06	3.00943e+06	2.62854e+06
Lmfn000797	483.078	169.014	484.085	C20H20O14	[M-H]-	2,3-Di-O-Galloyl-β-D-Glucose	Phenolic acids	Phenolic acids	-	3	3.01247e+06	2.65883e+06	3.33405e+06	2.53879e+06	3.1491e+06	2.7757e+06	3.02951e+06	2.97636e+06	3.04572e+06	2.65229e+06	3.01667e+06	2.79614e+06	2.72676e+06	3.01598e+06	2.59388e+06
pmn001640	449.073	316	450.08	C20H18O12	[M-H]-	Myricetin-3-O-arabinoside	Flavonoids	Flavonols	132679-85-7	1	2.03583e+06	2.11379e+06	2.33256e+06	2.15371e+06	2.03759e+06	2.16475e+06	1.52916e+06	2.00896e+06	1.94851e+06	2.06622e+06	1.70114e+06	2.25994e+06	1.85932e+06	2.18868e+06	1.75691e+06
mws0872	280.105	148	281.112	C11H15N5O4	[M-H]-	1-Methyladenosine	Nucleotides and derivatives	Nucleotides and derivatives	15763-06-1	3	28314.4	26657.2	23099.1	55598	34811.7	25018	28646	43269.1	28439.8	49244.6	40272.5	40935.6	43591.8	46703.2	44870.4
pme0519	341.109	119.035	342.116	C12H22O11	[M-H]-	D-Sucrose	Others	Saccharides	57-50-1	1	4.25484e+06	4.0124e+06	4.7217e+06	3.06967e+06	3.54728e+06	3.1271e+06	2.73502e+06	3.54522e+06	2.83241e+06	2.7069e+06	2.77621e+06	2.54187e+06	3.12994e+06	2.59325e+06	2.65409e+06
Lmbn002739	163.04	119.05	164.047	C9H8O3	[M-H]-	3-Hydroxycinnamic Acid	Phenolic acids	Phenolic acids	14755-02-3	1	482069	470636	518812	441110	535117	516614	533457	457035	593431	428135	332011	457146	413857	555328	425813
Hmcp001578	641.172	479.11	640.163	C28H32O17	[M+H]+	Isorhamnetin-3,7-O-diglucoside	Flavonoids	Flavonols	6758-51-6	3	78841.7	66157.3	107864	89629.5	98402.4	107271	85379.9	62794.8	69970.8	108878	109642	106795	100457	80027.2	100752
Hmqn003212	633.077	301.007	634.081	C27H22O18	[M-H]-	Sanguiin H4	Tannins	Tannin	84316-77-8	1	1.11407e+07	8.04545e+06	1.37455e+07	9.60212e+06	1.11732e+07	1.4538e+07	1.37868e+07	1.31282e+07	1.53042e+07	1.33572e+07	1.53779e+07	1.51973e+07	1.63555e+07	1.82823e+07	1.35173e+07
HJN041	451.124	289.072	452.131	C21H24O11	[M-H]-	Epicatechin glucoside	Flavonoids	Flavanols	-	2	513242	692815	431459	688325	628166	649417	509311	660861	599067	556726	542422	639857	605746	579263	538989
pmp000003	317.066	302.04	316.058	C16H12O7	[M+H]+	Nepetin (5,7,3',4'-Tetrahydroxy-6-methoxyflavone)	Flavonoids	Flavones	520-11-6	2	83491.1	74331.6	85358.1	48700.9	90363.3	89169.6	146309	90583.3	119503	94109.9	109473	115656	157924	133713	107786
MWS1830	167.07	121.028	166.063	C9H10O3	[M+H]+	Ethylsalicylate	Phenolic acids	Phenolic acids	118-61-6	3	72517.4	86296.6	86279	58248.2	70572.7	103645	169167	185545	186041	279856	251008	106084	415495	362159	332809
Lmcp004369	331.081	287.054	330.074	C17H14O7	[M+H]+	Quercetin-3',4'-dimethyl ether	Flavonoids	Flavonols	3306-29-4	3	184912	197429	93547.1	153219	87747.6	113107	138652	148334	44616.7	124749	130886	143455	151267	111130	171101
MWS1900	215.129	153.127	216.136	C11H20O4	[M-H]-	Undecanedioic acid	Lipids	Free fatty acids	1852-04-6	3	12004.1	21229.7	12965.4	20379.6	17747.8	22920.7	45426.6	33049.5	19344.9	15705.3	27133.6	24828.8	32633.6	38416	35104.2
Lmyp004081	579.171	313.073	578.164	C27H30O14	[M+H]+	Isovitexin-2''-O-rhamnoside	Flavonoids	Flavones	-	3	4.40761e+06	5.70212e+06	4.27122e+06	6.29587e+06	5.60614e+06	5.48408e+06	4.97786e+06	5.42539e+06	4.97e+06	5.58564e+06	5.61406e+06	4.52834e+06	5.80986e+06	5.57776e+06	5.2871e+06
Lmtp005305	479.118	333.06	478.111	C22H22O12	[M+H]+	Mearnsetin-3-O-rhamnoside (Mearnsitrin)	Flavonoids	Flavones	30484-88-9	2	54473.3	42876.8	48068.3	24300.3	33817.5	28239.5	45918	33398.6	28799.1	37701.8	41344.2	35142.7	40951.1	48889.4	30758.5
MWS2910	242.113	126.066	241.106	C10H15N3O4	[M+H]+	5-Methyl-2'-Deoxycytidine	Nucleotides and derivatives	Nucleotides and derivatives	838-07-3	3	39451.4	46284.2	33584.7	39757.6	44040.4	56906.1	60057.4	15619.6	62466.8	44295.4	49413.5	52304.3	48829.9	52547.8	46332
pmf0096	88.988	70.9	89.9953	C2H2O4	[M-H]-	Oxalic acid	Organic acids	Organic acids	144-62-7	3	33567.1	35350.2	43561.5	14135.1	9356.64	25834.5	9	9	9	17674.1	23948.4	37168.2	12668.1	8676.04	28992
Lmcn004772	399.072	233.048	400.079	C20H16O9	[M-H]-	Theaflagallin	Tannins	Tannin	102208-15-1	2	3.07541e+06	2.17681e+06	2.87874e+06	2.24953e+06	3.33185e+06	3.78084e+06	5.58384e+06	3.41663e+06	5.47994e+06	6.38503e+06	7.12569e+06	6.38841e+06	7.24851e+06	6.72536e+06	6.24181e+06
mws2608	222.097	84.0451	221.09	C8H15NO6	[M+H]+	N-Acetyl-D-galactosamine	Others	Saccharides	1811-31-0	3	2.3216e+06	2.07694e+06	2.325e+06	1.8782e+06	2.3065e+06	1.8544e+06	1.80287e+06	2.0117e+06	2.03715e+06	1.86712e+06	1.8688e+06	1.70984e+06	1.63484e+06	1.82021e+06	1.65337e+06
pme3083	164.04	120	165.043	C8H7NO3	[M-H]-	2-(Formylamino)benzoic acid	Phenolic acids	Phenolic acids	3342-77-6	3	145756	131108	130766	59262.3	69276.3	104276	100678	93494	107041	136264	107303	126143	111813	123442	169301
Zmgn000503	133.048	71.0136	134.058	C5H10O4	[M-H]-	2,3-Dihydroxy-3-Methylbutanoic Acid	Organic acids	Organic acids	1756-18-9	1	355916	319559	362682	312654	395922	375459	412016	330012	372717	355432	305233	360192	352144	353181	310009
Lmnp002413	595.166	449.11	594.159	C27H30O15	[M+H]+	Luteolin-6-C-glucoside-7-O-rhamnoside	Flavonoids	Flavones	-	3	224863	308808	244722	381384	428120	215156	423040	365651	391333	391894	351967	337720	368362	393637	338364
pmb0325	322.212	177.055	321.205	C17H27N3O3	[M+H]+	Feruloylspermidine	Alkaloids	Phenolamine	-	3	63206	62140	61717.4	26938.4	62440.4	21770.1	9	9	9	9	9	9	34486.4	22563.6	45295.8
pmb0069	122	105	121.053	C7H7NO	[M+H]+	Benzamide	Phenolic acids	Phenolic acids	55-21-0	3	388035	329085	326009	273277	428345	327075	291279	420572	336651	395751	398773	370015	343238	228885	461616
pmb0981	348.07	136	347.063	C10H14N5O7P	[M+H]+	Adenosine 5'-monophosphate	Nucleotides and derivatives	Nucleotides and derivatives	61-19-8	3	2.33513e+06	3.04275e+06	1.49126e+06	1.13835e+06	1.29112e+06	1.26684e+06	1.19437e+06	1.25779e+06	1.22715e+06	1.59397e+06	1.2448e+06	1.42734e+06	1.75909e+06	1.46042e+06	1.38911e+06
pmb2871	315.072	153.019	316.079	C13H16O9	[M-H]-	1-O-Gentisoyl-β-D-glucoside	Phenolic acids	Phenolic acids	23445-11-6	1	979061	938823	883066	1.13697e+06	1.30288e+06	1.10298e+06	993859	1.07464e+06	1.09745e+06	1.29e+06	1.17704e+06	1.09696e+06	1.1444e+06	1.31876e+06	1.12686e+06
Hmpn005101	451.123	289.07	452.131	C21H24O11	[M-H]-	Sieboldin	Flavonoids	Chalcones	18777-73-6	3	111935	118061	91457.4	76265.3	112401	71878.1	59755.1	68188	67151.9	39186.5	84190.2	58155	74479	75236.8	66580.1
MWSmce549	303.252	57.0702	302.246	C17H34O4	[M+H]+	1-Monomyristin	Lipids	Free fatty acids	589-68-4	3	523896	563015	503511	471133	509904	422590	483702	495044	451027	483686	358567	402140	419039	413844	375691
pmn001415	451.103	341.06	452.111	C24H20O9	[M-H]-	Catechin-(7,8-bc)-4β-(3,4-dihydroxyphenyl)-dihydro-2-(3H)-one	Flavonoids	Flavanols	-	3	13546.3	11155.5	15845.5	9	12663.9	12614.2	12635.5	13544.2	20541.7	20650.9	10278.9	25886.1	14947.2	16646.6	9535.13
Lmnp002845	463.13	343.09	462.116	C22H22O11	[M+H]+	Hispidulin-8-C-glucoside	Flavonoids	Flavones	-	3	86410.2	110924	74322.4	109854	87124.9	98979.1	142730	102590	104540	160575	100540	155667	127206	137364	135455
Lmhp008513	677.374	261.221	676.367	C33H56O14	[M+H]+	2-α-Linolenoyl-glycerol-1,3-di-O-glucoside	Lipids	Glycerol ester	-	1	212140	144621	207037	154688	195953	241874	597053	397395	484239	249973	272525	242432	274343	273782	267008
pmp000237	579.135	283.06	578.127	C26H26O15	[M+H]+	Apigenin-6-C-(2''-glucuronyl)xyloside	Flavonoids	Flavones	-	3	7.18992e+06	6.93748e+06	5.67101e+06	8.86879e+06	8.70274e+06	9.00317e+06	6.96837e+06	6.11728e+06	7374120	7621354	7.44621e+06	7.58846e+06	7.57876e+06	6.70448e+06	8.61641e+06
mws0663	181.072	124	180.065	C7H8N4O2	[M+H]+	1,7-Dimethylxanthine	Nucleotides and derivatives	Nucleotides and derivatives	611-59-6	3	205701	448800	205002	490616	649492	888753	384103	433038	359115	377100	362290	360476	489695	484100	351633
pmp000589	551.103	303.051	550.096	C24H22O15	[M+H]+	Quercetin-7-O-(6''-malonyl)glucoside	Flavonoids	Flavonols	-	1	614055	605941	1.00203e+06	1.18315e+06	892182	1.03814e+06	1.09667e+06	939942	715060	764815	934275	776888	716090	768982	862926
pmn001515	325.057	93	326.064	C14H14O9	[M-H]-	3-Galloylshikimic acid	Phenolic acids	Phenolic acids	110082-91-2	1	67808.3	62275.8	86687.2	69398.3	82995.6	99036.7	97234.4	80588.1	78934.3	82204.3	91707.1	85416	84011.3	87003.7	71885.5
Lmhp011388	353.269	261.221	352.261	C21H36O4	[M+H]+	2-α-Linolenoyl-glycerol	Lipids	Glycerol ester	55268-58-1	1	885361	600895	790152	488392	650898	696356	886611	617265	713365	473707	718399	462417	741090	746156	749190
pme0066	116.1	74	117.054	C3H7N3O2	[M-H]-	Guanidinoacetate	Alkaloids	Alkaloids	352-97-6	3	14701.3	16705.8	15850	21592.4	24592.8	17605.6	23592.7	17638.3	22767.5	25809.2	25658.8	34136.1	32877.1	31408.2	32136.5
MWSHY0060	459.092	139.039	458.085	C22H18O11	[M+H]+	Epigallocatechin-3-gallate	Flavonoids	Flavanols	989-51-5	1	104022079	1.00021e+08	4.68033e+07	1.07401e+08	1.05413e+08	1.0746e+08	9.33798e+07	1.06738e+08	1.06193e+08	1.02425e+08	9.96098e+07	1.1365e+08	1.0777e+08	1.00307e+08	9.45091e+07
pme0221	153.055	121	152.047	C8H8O3	[M+H]+	Methyl salicylate	Phenolic acids	Phenolic acids	119-36-8	3	7937.76	12037.1	11843.8	9	9	9	10164	13679.8	14815.6	9057.83	13979.9	9922.11	10725.8	17683.7	10375.4
mws0749	137.024	93	138.032	C7H6O3	[M-H]-	4-Hydroxybenzoic acid	Phenolic acids	Phenolic acids	99-96-7	3	194798	202557	236438	189192	180098	267815	248266	224916	275568	226385	218703	236493	242385	237333	236773
pme3009	175.024	99	174.016	C6H6O6	[M+H]+	Trans-Citridic acid	Organic acids	Organic acids	4023-65-8	3	1.48067e+06	1.38314e+06	911990	1.43054e+06	1.42643e+06	1.52276e+06	1.31765e+06	1.12494e+06	1.20847e+06	1.36498e+06	193220	1.42546e+06	1.51164e+06	1.01869e+06	1.45468e+06
pmb0530	664.116	136.2	663.109	C21H27N7O14P2	[M+H]+	Nicotinic acid adenine dinucleotide	Nucleotides and derivatives	Nucleotides and derivatives	53-84-9	2	1.11886e+06	1.29524e+06	883124	1.89726e+06	2.21777e+06	1.6093e+06	1.95564e+06	2.38505e+06	2.25221e+06	3.10775e+06	2.15684e+06	2.86318e+06	2.36618e+06	3.17422e+06	2.71229e+06
Lmqn000432	333.058	333.056	334.067	C9H19O11P	[M-H]-	1-(sn-Glycero-3-phospho)-1D-myo-inositol	Others	Saccharides	-	1	93959.3	125521	118014	116672	99296.9	115342	105317	108677	148645	130158	97085	85760.5	110057	116847	93182.9
Lmhp112042	355.284	263.237	354.277	C21H38O4	[M+H]+	1-Linoleoylglycerol	Lipids	Glycerol ester	2277-28-3	2	338837	219221	283533	195327	246838	245222	291187	189863	240586	150737	212905	142347	236507	207503	192419
Lmhp009190	679.39	263.237	678.383	C33H58O14	[M+H]+	2-Linoleoylglycerol-1,3-di-O-glucoside	Lipids	Glycerol ester	-	1	25973.2	20603.9	27153.6	24927.7	31850.5	39227.4	55377.9	34137	42420.4	36497.4	35356.1	32764.1	41743.4	40824.9	37047.1
Lmsn001900	633.073	300.997	634.081	C27H22O18	[M-H]-	3-O-Galloyl-4,6-(S)-HHDP-β-D-glucose	Phenolic acids	Phenolic acids	-	1	27801.6	35622.4	33998.1	21863.2	27353.6	41848.2	39052.6	30529.8	34540.4	29218.3	20721.6	42090.4	13335.9	43039.1	32479.6
mws0336	137.036	93.05	138.043	C6H6N2O2	[M-H]-	Urocanic acid	Organic acids	Organic acids	104-98-3	3	72156.9	47888.6	121945	92783.3	66014.9	113731	126602	60865.8	84856	87267.2	35881.4	133463	9	9	9
MWS2442	259.022	96.9688	260.03	C6H13O9P	[M-H]-	D-Fructose 6-Phosphate	Others	Saccharides	643-13-0	1	3.60957e+06	3.41627e+06	4.14017e+06	2.79574e+06	3.60344e+06	4.29591e+06	4.18443e+06	3.79446e+06	4.9425e+06	4.62468e+06	4.24069e+06	5.11713e+06	5.00843e+06	4.73892e+06	4.24525e+06
pme2024	177.102	160	176.095	C10H12N2O	[M+H]+	Serotonin	Alkaloids	Plumerane	50-67-9	3	255705	249291	268935	299812	291096	301400	236958	246813	279244	9	9	9	252384	227496	250428
pme3186	169	79	169.998	C3H7O6P	[M-H]-	DL-Glyceraldehyde-3-phosphate	Organic acids	Organic acids	591-59-3	3	149603	112528	115418	140134	154895	164574	159942	169426	213632	257573	122558	132592	139238	213639	163802
MWStz043	531.151	163.041	530.142	C26H26O12	[M+H]+	3,4-Di-O-caffeoylquinic acid methyl ester	Phenolic acids	Phenolic acids	114637-83-1	3	77413.6	63115.9	59144.2	61451.7	34212.7	44727.1	59134.9	53053.2	21051.5	9	9	9	52436.7	38411.9	54519.7
pmb0628	613.176	451.1	612.169	C27H32O16	[M+H]+	Eriodictyol-8-C-glucoside-4'-O-glucoside	Flavonoids	Flavanones	-	3	232073	186576	197438	159925	198974	190497	182785	168401	164690	122203	175394	145720	143453	147311	144836
Lmtn002565	329.11	167.03	330.095	C14H18O9	[M-H]-	1-O-Vanilloyl-D-Glucose	Phenolic acids	Phenolic acids	-	1	751017	755610	813447	843564	842610	829449	769442	797663	819499	720066	732358	691466	749776	716964	748351
mws0791	593.188	285	594.195	C28H34O14	[M-H]-	Poncirin (Isosakuranetin-7-O-neohesperidoside)	Flavonoids	Flavanones	14941-08-3	3	1.03684e+06	1.00215e+06	639378	1.25635e+06	898395	1.0643e+06	835954	1.09206e+06	756231	744818	642847	757908	766382	746105	740645
pme1210	150.058	61	149.051	C5H11NO2S	[M+H]+	L-Methionine	Amino acids and derivatives	Amino acids and derivatives	63-68-3	3	214032	235303	190204	196086	220122	229483	332023	1.12167e+06	352949	501139	356689	410721	423870	407078	435170
Cmjp003100	307.081	137.023	306.074	C15H14O7	[M+H]+	Leucocyanidin	Flavonoids	Flavanols	480-17-1	3	22803.3	19689.2	5206.6	9	9	9	20737.2	14306.5	18824.9	22107.4	11837.6	17253.2	18781.6	19759.1	27555.7
MWSHY0098	307.081	139.039	306.074	C15H14O7	[M+H]+	Epigallocatechin	Flavonoids	Flavanols	970-74-1	1	5.21237e+07	4.38884e+07	4.4297e+07	5.6251e+07	4.15797e+07	5.38817e+07	5.28728e+07	5.06599e+07	5.0799e+07	4.83498e+07	5.21747e+07	4.97386e+07	5.11276e+07	5.13284e+07	4.99248e+07
Zmjp004852	509.128	347.076	508.122	C23H24O13	[M+H]+	5,6,3',4'-Tetrahydroxy-3,7-dimethoxyflavone-6-O-glucoside	Flavonoids	Flavones	-	1	445926	483365	531760	426381	422730	405413	410785	425588	419000	480762	434397	495864	512954	490177	606450
Lmdp004892	535.108	287.055	534.101	C24H22O14	[M+H]+	Kaempferol-3-O-(6''-malonyl)galactoside	Flavonoids	Flavonols	-	3	6.61325e+06	7.32481e+06	8.96729e+06	8.22893e+06	7.44921e+06	8.3117e+06	8.72092e+06	8.68824e+06	7.38999e+06	7.44418e+06	8.66946e+06	6.75772e+06	7.70948e+06	8.51446e+06	7.88135e+06
MWSHY0064	625.174	317.065	624.169	C28H32O16	[M+H]+	Isorhamnetin-3-O-neohesperidoside	Flavonoids	Flavonols	55033-90-4	3	382020	448420	433033	426417	488941	329188	369828	418580	438869	416242	531426	415012	366242	574005	562164
mws1038	277.123	146	278.13	C11H22N2O4S	[M-H]-	Pantetheine	Alkaloids	Alkaloids	496-65-1	1	318749	244401	303204	227457	277537	411229	359611	349569	238167	225962	340659	406265	313393	310641	331269
pma6389	345.097	177.2	344.09	C18H16O7	[M+H]+	Ayanin (3',5-Dihydroxy-3,4',7-Trimethoxyflavone)	Flavonoids	Flavones	572-32-7	3	16543.8	19677.4	14377.3	8974.23	8741.35	7473.64	18787.4	24098.3	16194.7	67209.6	31275.5	38874.1	52549.6	59199.1	97417.7
pmb3107	359.098	182.1	360.106	C15H20O10	[M-H]-	Glucosyringic Acid	Phenolic acids	Phenolic acids	-	3	30376.7	36174.5	32168.5	30223.2	36242.2	36538	53345.2	44937.5	35873.6	43972.3	50486.3	43969.1	43280.2	47900.2	50499.9
pme0257	111.02	67	112.027	C4H4N2O2	[M-H]-	Uracil	Nucleotides and derivatives	Nucleotides and derivatives	66-22-8	3	54557.6	65332.3	67194.3	49021.1	75234.5	47363.7	49930.7	41311.5	45630.8	44966.8	42754.2	54546.7	20037	57149.5	43657.3
NK10253223	168.065	94.0645	167.058	C8H9NO3	[M+H]+	2-Amino-3-methoxybenzoic acid	Phenolic acids	Phenolic acids	3177-80-8	3	116681	114671	109519	105049	111156	147902	239271	266811	208765	232057	250823	234972	228567	214250	263693
pmn001646	865.198	577.138	866.206	C45H38O18	[M-H]-	Procyanidin C1	Tannins	Proanthocyanidins	37064-30-5	1	341131	348151	389304	435005	406137	433089	280533	341843	386196	261957	315967	235709	431023	359117	330948
Lmsp002982	773.213	303.051	772.206	C33H40O21	[M+H]+	Quercetin-3-O-sophoroside-7-O-rhamnoside	Flavonoids	Flavonols	-	3	42010.8	39710.8	46712.5	53229.6	48153	62050.6	21015.4	21158.2	29682.4	9	9	9	42676.6	36110.8	38410.3
MWSHY0042	183.065	140.047	182.058	C9H10O4	[M+H]+	Syringaldehyde; 4-Hydroxy-3,5-Dimethoxybenzaldehyde	Phenolic acids	Phenolic acids	134-96-3	3	62419.3	49268.2	56725.4	54828.7	61283.6	55362.5	44890.5	59142.3	28876.8	42470.8	55671.7	51552.6	47567.8	86405.9	65495.9
mws0921	149.061	131	150.068	C9H10O2	[M-H]-	p-Coumaryl alcohol	Phenolic acids	Phenolic acids	3690-05-9	3	3505.6	3555.34	30256.8	7676.47	4213.61	17485.1	55268.8	52441.4	39051.6	80406.4	117460	153616	153506	213519	122354
Lmgn001670	137.027	108.023	138.032	C7H6O3	[M-H]-	Salicylic acid	Phenolic acids	Phenolic acids	69-72-7	3	26994.4	25676.3	52275.3	48146.2	38867	40249.5	45508.7	34962.1	40287.1	31664.9	38729.6	49891.6	32232.4	40157.2	36284.4
Lmqp000873	101.022	55.0171	100.017	C4H4O3	[M+H]+	Succinic anhydride	Organic acids	Organic acids	108-30-5	3	501384	542220	620096	769921	915448	858117	1.4841e+06	1.31256e+06	1.1701e+06	1.03967e+06	1.10657e+06	1.38624e+06	1.42939e+06	1.74327e+06	1.48381e+06
ML10171848	147.03	85.0291	148.037	C5H8O5	[M-H]-	D-Arabinono-1,4-lactone	Others	Saccharides	2782-09-4	3	879650	627726	1.29609e+06	414002	826755	444636	554956	428775	498812	574232	500063	606946	474658	1.03155e+06	417166
HJAP026	625.176	463.13	624.17	C28H32O16	[M+H]+	Chrysoeriol-6-C-glucoside-4'-O-glucoside	Flavonoids	Flavones	-	3	148713	180702	169335	226608	198065	253950	130485	201107	212244	160170	183919	188375	179572	176987	188272
Hmqp002567	284.127	147.04	283.12	C17H17NO3	[M+H]+	4-Hydroxycinnamic acid p-hydroxyphenethylamine	Phenolic acids	Phenolic acids	-	3	16238.8	10829.9	22770.1	35811.1	34861.7	23765.5	31439.2	25239.6	26178.6	29703.6	21626.6	20382.9	20105.8	23349.4	26899.8
mws4177	152.071	120.046	151.063	C8H9NO2	[M+H]+	Methyl Anthranilate	Phenolic acids	Phenolic acids	134-20-3	3	7234.41	4590.81	9449.15	2365.84	6265.94	7793.04	9	9	9	13599.9	16241.5	12894.6	21918.6	31270.3	19154.8
Lmsn004659	659.125	169.014	660.133	C30H28O17	[M-H]-	1,6-Di-O-galloyl-2-O-Feruloyl-β-D-glucose	Phenolic acids	Phenolic acids	-	1	125353	153275	114757	141804	134833	114759	145200	155170	153270	161532	137787	135494	149526	156677	120692
Zmjn003358	455.098	289.07	455.098	C23H20O10	[M-H]-	Epicatechin-3-(3''-O-methyl)gallate	Flavonoids	Flavanols	-	3	2.19057e+07	2.04501e+07	2.03431e+07	2.24168e+07	2.06915e+07	1.98284e+07	2.1498e+07	2.21086e+07	2.10937e+07	2.07561e+07	1.86747e+07	1.97708e+07	1.75869e+07	1.99433e+07	1.92791e+07
MWSslk080	187.132	141.128	188.141	C10H20O3	[M-H]-	10-Hydroxydecanoic acid	Lipids	Free fatty acids	1679-53-4	3	9	9	9	4970.86	11624.4	24220.8	42462.7	27798.6	21743.1	45373.2	61035.6	79284	74783.6	79102.2	76623.9
pma1839	309.181	207.065	308.174	C16H24N2O4	[M+H]+	N-Sinapoylcadaverine	Alkaloids	Phenolamine	-	3	135010	114241	109516	113734	126902	111497	21315.7	100671	108328	107702	101743	122339	99450.4	116974	79089.2
zjbp110819	311.128	251.106	310.12	C19H18O4	[M+H]+	6,7-dimethoxy-2-[2-phenylethyl]chromone	Others	Others	-	3	38296.9	50817.3	19488.5	18189.8	19227.6	16348.6	34734	44245.7	36654.2	58648.9	71678.5	64543.5	97178.5	84328.9	85147.1
pme2165	155.01	111	156.017	C5H4N2O4	[M-H]-	Orotic acid (Vitamin B13)	Others	Vitamin	65-86-1	3	80944.1	73575.5	77276.1	96308.6	47233.6	63018	38149.9	72013.6	83347.1	85623.7	73573.1	72572.2	46008.4	83335	10009.7
Hmgn002833	371.115	297.11	372.12	C20H20O7	[M-H]-	4-Ketopinoresinol	Lignans and Coumarins	Lignans	-	3	3655.26	3059.22	5478.97	3074.99	3300.54	4097.57	4845.6	6493.63	4930.42	751.29	5551.73	5475.18	8058.45	6274.22	6495.59
pmb3081	288.997	97	290.004	C6H11PO11	[M-H]-	Glucarate O-Phosphoric acid	Others	Saccharides	-	3	7.94408e+06	1.19742e+07	9.48406e+06	1.0718e+07	1.23772e+07	5.74293e+06	6.53744e+06	1.13409e+07	7.99601e+06	7.56196e+06	4.6675e+06	4.71365e+06	5.72698e+06	7.56689e+06	8.63129e+06
HJN087	433.12	271.065	434.121	C21H22O10	[M-H]-	Naringenin-4'-O-glucoside	Flavonoids	Flavanones	-	1	1.47778e+06	1.51017e+06	1.32755e+06	1.35731e+06	1.38276e+06	1.16451e+06	1.12095e+06	1.24151e+06	1.37719e+06	1.39608e+06	1.21888e+06	1.25512e+06	1.24114e+06	1.09472e+06	1.15213e+06
mws1660	565.155	529.134	564.123	C26H28O14	[M+H]+	Schaftoside	Flavonoids	Flavones	51938-32-0	2	275341	254647	229546	296685	332560	294083	296723	422433	347450	315629	347834	408151	385359	316504	309867
pmb3012	461.109	299.2	462.116	C22H22O11	[M-H]-	Chrysoeriol-7-O-glucoside	Flavonoids	Flavones	19993-32-9	1	108928	100999	102159	141226	143065	121560	105224	121836	120352	95246.2	87694.8	91693.4	117698	110357	94023.4
mws0609	344.04	150	345.047	C10H12N5O7P	[M-H]-	Guanosine 3',5'-cyclic monophosphate	Nucleotides and derivatives	Nucleotides and derivatives	7665-99-8	3	9	9	9	17456	12101.2	22706.8	16142.9	18644.4	19353	27992.1	36472.3	34332.3	64239.2	53135.3	26708.9
pme2125	503.162	179	504.169	C18H32O16	[M-H]-	Raffinose	Others	Saccharides	512-69-6	3	572430	581589	568265	438801	536372	397131	414549	416261	427772	371662	282608	436167	301262	316802	331348
MWSmce116	252.104	136.061	251.102	C10H13N5O3	[M+H]+	5'-Deoxyadenosine	Nucleotides and derivatives	Nucleotides and derivatives	4754-39-6	3	197012	174363	228281	138151	152230	140934	143725	129102	129424	95829.8	91421.3	97017	91256.7	108208	85576.3
Zmhn003082	357.079	173.044	358.09	C15H18O10	[M-H]-	5-O-Galloyl-methyl quinine ester	Phenolic acids	Phenolic acids	-	3	37113.2	57584.6	63526.4	9	9	9	9	9	9	28608.5	56591.9	53562.7	40170.7	50630.3	51356.5
HJN094	729.149	407.074	730.153	C37H30O16	[M-H]-	Galloylprocyanidin B4	Tannins	Proanthocyanidins	-	1	960967	1.011e+06	942154	1.12408e+06	1.44759e+06	1.24489e+06	1.14571e+06	1.08089e+06	1.06331e+06	1.09317e+06	1.02562e+06	1.23611e+06	1.41453e+06	1.1696e+06	1.09044e+06
Zmjp000624	168.065	150.054	167.058	C8H9NO3	[M+H]+	Pyridoxal	Others	Vitamin	66-72-8	3	192564	158654	175596	162146	190827	205298	400216	362020	328623	368411	339438	349148	357382	334291	406918
MWSHY0092	597.18	289.072	596.174	C27H32O15	[M+H]+	Eriodictyol-7-O-Rutinoside (Eriocitrin)	Flavonoids	Flavanones	13463-28-0	3	2.37662e+06	3.26703e+06	3.01651e+06	2.73268e+06	2.42254e+06	1.99969e+06	1.95536e+06	2.5447e+06	2.21729e+06	2.12388e+06	2.32428e+06	1.83655e+06	2.18311e+06	2.47307e+06	2.44377e+06
Smzp003409	509.12	181.04	508.122	C23H24O13	[M+H]+	11-O-Syringoylbergenin	Lignans and Coumarins	Coumarins	-	3	25642	21296.8	28092.1	27805.8	25217.9	24795.7	33316.6	23910.3	41678.3	26787.9	17656.6	15889.1	14972.4	19373.4	23273.4
Lmmn002260	551.213	389.167	552.221	C27H36O12	[M-H]-	5'-Methoxyisolariciresinol-9'-O-glucoside	Lignans and Coumarins	Lignans	-	3	430926	341782	356729	199979	349948	318100	367138	366494	362956	333644	282786	291948	268538	306086	305842
mws0972	131.071	85	132.079	C6H12O3	[M-H]-	6-Hydroxyhexanoic acid	Organic acids	Organic acids	1191-25-9	3	115030	106692	26392.7	81731.1	162126	106522	158869	88765.9	128745	100014	193929	159281	196964	162840	126745
pmb2507	213.1	97	214.024	C5H11O7P	[M-H]-	2-Deoxyribose-1-phosphate	Nucleotides and derivatives	Nucleotides and derivatives	17210-42-3	3	9	9	9	55019.9	68943.8	87822.6	42896.9	120611	113351	223166	130263	100556	153418	173066	128619
pmb0508	277.166	147.044	276.159	C14H20N4O2	[M+H]+	p-Coumaroylagmatine	Alkaloids	Phenolamine	7295-86-5	1	569703	531525	726289	728659	768636	867106	1.00331e+06	766751	839622	766832	758057	530074	868816	719834	707210
HJN055	435.13	273.077	436.136	C21H24O10	[M-H]-	Dihydrocharcone-4'-O-glucoside	Flavonoids	Chalcones	-	1	145829	152752	132011	163352	125338	118140	166823	140916	103358	105614	96359.3	105864	125764	147255	166492
pmb2857	308.1	146.1	309.106	C11H19NO9	[M-H]-	L-Glutamic acid-O-glycoside	Amino acids and derivatives	Amino acids and derivatives	-	3	10434.4	15698	13698	17191.8	18670.4	28021.6	20179.3	26154.4	14433.4	26985.4	21673.1	9798.82	21591.9	11844.7	18684
Lmyn001519	285.025	133.015	286.033	C11H10O9	[M-H]-	L-Malic acid-2-O-gallate	Phenolic acids	Phenolic acids	-	3	327136	306271	452698	244394	388554	391324	295048	268199	291376	286682	341853	306419	235265	378685	278800
MWS20159	271.118	91.0537	270.11	C13H18O6	[M+H]+	Phenyl-β-D-glucopyranoside	Phenolic acids	Phenolic acids	-	3	144570	139973	145392	153970	160679	181742	104998	137642	132545	135857	140704	125453	130093	122765	143022
YC512117	277.216	149.023	276.209	C18H28O2	[M+H]+	Stearidonic acid	Lipids	Free fatty acids	20290-75-9	3	9	9	9	1466.51	6415.33	10556.8	51964.4	33617.7	35125.6	39736.4	56215.7	71340.2	76324.5	84177	61982.3
mws1073	595.166	457.2	594.159	C27H30O15	[M+H]+	Apigenin-6,8-di-C-glucoside (Vicenin-2)	Flavonoids	Flavones	23666-13-9	2	8.26104e+06	1.05746e+07	7.14601e+06	1.33455e+07	1.00617e+07	1.06584e+07	9.4242e+06	1.08287e+07	7.54395e+06	8.06699e+06	8.75549e+06	9.36767e+06	9.08695e+06	8.43464e+06	8.03799e+06
MWSHY0051	287.055	153.018	286.048	C15H10O6	[M+H]+	Kaempferol (3,5,7,4'-Tetrahydroxyflavone)	Flavonoids	Flavonols	520-18-3	1	19441.4	24153	19736.9	25099.7	27178.6	43343.5	50034.8	37645.3	41221.7	31932.7	38520	37687.8	49488.6	48610.5	40291.8
Jmwp002208	155.069	91.05	154.063	C8H10O3	[M+H]+	3,4-dihydroxy phenylethanol	Phenolic acids	Phenolic acids	-	3	22730.2	19903.7	17309.3	17803	19076.6	19312.9	19531.7	25173.5	21680	13698.1	16969.4	24323.3	9	9	9
pmn001399	405.119	243.1	406.126	C20H22O9	[M-H]-	2,4,6,4'-Tetrahydroxy-stilbene-2-O-glucoside	Others	Stilbene	-	3	15129.5	24283.4	24877	28104.5	48876.2	46138.8	31977.1	45526.1	38254.6	65310.5	72300.4	93667.9	82961.2	48846.9	117967
pme3732	244.093	112	243.085	C9H13N3O5	[M+H]+	Cytidine	Nucleotides and derivatives	Nucleotides and derivatives	65-46-3	3	231458	252805	172524	168917	214227	232064	293694	248738	258991	448645	368901	387701	674081	678797	521351
Zmhn003297	495.076	343.068	496.085	C21H20O14	[M-H]-	3-O-Digalloyl quinic acid	Phenolic acids	Phenolic acids	-	1	2.09822e+06	3.48918e+06	2.96607e+06	2.29025e+06	2.59122e+06	2.69606e+06	2.46279e+06	2.53385e+06	2.49225e+06	3.13618e+06	3.24464e+06	2.81801e+06	2.53291e+06	3.13681e+06	3.12704e+06
MWS0132	611.148	306.074	612.152	C20H32N6O12S2	[M-H]-	Oxiglutatione	Amino acids and derivatives	Amino acids and derivatives	27025-41-8	1	635394	672868	1.1101e+06	817559	745288	744934	675651	455524	706903	760112	587657	409476	496136	729988	597989
pme2758	162.041	144	163.048	C5H9NO5	[M-H]-	4-Hydroxy-L-glutamic acid	Amino acids and derivatives	Amino acids and derivatives	3913-68-6	3	221100	286157	354438	300353	217229	340967	188211	225982	300306	330992	166772	305535	140221	118189	350227
mws0847	150.077	133	149.07	C6H7N5	[M+H]+	1-Methyladenine	Nucleotides and derivatives	Nucleotides and derivatives	5142-22-3	3	215912	155360	126817	292944	72984.4	137941	238825	11064.4	223292	9	9	9	332870	247346	273678
MWSCX014	193.049	133.025	192.042	C10H8O4	[M+H]+	Scopoletin (7-Hydroxy-6-methoxycoumarin)	Lignans and Coumarins	Coumarins	92-61-5	3	151807	157513	134601	117441	185530	157906	198541	166120	209621	137146	236245	263843	161360	197186	223737
MWSmce490	167.037	123.045	168.042	C8H8O4	[M-H]-	2',4',6'-Trihydroxyacetophenone	Phenolic acids	Phenolic acids	480-66-0	3	14009.3	11688.6	19045.6	12899.3	19729	19487	32461.1	27421.6	33507.4	49593.7	55011.2	50236	75071.6	51235.6	48194.7
Lmsn000842	481.062	300.999	482.07	C20H18O14	[M-H]-	4,6-(S)-Hexahydroxydiphenoyl-β-D-glucose	Phenolic acids	Phenolic acids	36378-48-0	1	2.86663e+06	1.9245e+06	2.84862e+06	1.79846e+06	591755	2.60363e+06	3.83141e+06	1.02805e+06	3.24828e+06	3.65937e+06	3.43696e+06	3.95116e+06	5.15514e+06	5.26742e+06	3.63068e+06
NK10251888	203.15	70.0653	202.143	C8H18N4O2	[M+H]+	NG,NG-Dimethyl-L-arginine	Amino acids and derivatives	Amino acids and derivatives	30315-93-6	3	454362	796161	472383	564044	1.03114e+06	663638	655562	727551	1.25448e+06	1.14935e+06	709060	798758	1.65275e+06	943995	678253
Lmyn001269	609.146	285.039	610.154	C27H30O16	[M-H]-	Kaempferol-3-O-sophoroside	Flavonoids	Flavonols	19895-95-5	3	433450	491687	389061	542612	467051	425824	360827	386212	358661	408383	360249	352622	440756	335459	414814
pmb0752	369.118	177.1	368.111	C17H20O9	[M+H]+	3-O-Feruloylquinic acid	Phenolic acids	Phenolic acids	1899-29-2	3	507957	464280	473698	451718	430948	467519	324957	541345	475778	505570	550368	517815	603281	667144	653480
mws0939	211.083	126.2	210.075	C8H10N4O3	[M+H]+	1,3,7-Trimethyluric acid	Organic acids	Organic acids	5415-44-1	1	22351.5	27335.4	21491.6	27672.7	25359.6	24335.6	9	9	9	5462.73	25359.6	14047.6	15437	12898.4	11210.1
Jmwn002057	477.161	315.11	478.169	C20H30O13	[M-H]-	2-(3-β-D-glucopyranosyloxy-4-hydroxyphenyl)ethanol-1-O-β-D-glucopyranoside	Phenolic acids	Phenolic acids	-	3	25242.8	33818.4	27831.9	34666	28881.5	37944.7	24188	29425.3	13133.2	32936.9	31418.1	30944	27851.5	30392	31623.1
Smgp004575	465.1	303.05	464.096	C21H20O12	[M+H]+	Quercetin-5-O-β-D-glucoside	Flavonoids	Flavonols	-	1	9.19287e+06	9.87814e+06	1.16632e+07	1.05269e+07	1.11305e+07	1.08927e+07	1.00193e+07	9.56311e+06	9.82804e+06	8.59485e+06	9.12139e+06	1.02902e+07	9.30643e+06	9.74585e+06	9.53489e+06
pmb0626	757.219	433.4	756.211	C33H40O20	[M+H]+	Apigenin-6-C-glucoside-7-O-Sophoroside	Flavonoids	Flavones	-	3	77638.6	60966.3	64952.7	67262.1	65307.1	46258.4	69268.7	65685.3	64645.6	59145.9	51133.9	66163.9	97430.1	67719.8	46435.6
Lmmp002334	773.21	303.05	772.206	C33H40O21	[M+H]+	Quercetin-3-O-rutinoside-7-O-glucoside	Flavonoids	Flavonols	-	3	237901	340943	255533	284880	269165	177891	148084	172907	109928	143825	136373	119525	100583	87718.2	108278
pme2617	166.053	102	165.046	C5H11NO3S	[M+H]+	L-Methionine Sulfoxide	Amino acids and derivatives	Amino acids and derivatives	3226-65-1	3	979704	975834	977951	753381	953276	879303	930971	747972	812784	776430	991588	1.01729e+06	1.006e+06	1.03723e+06	814957
MWSHY0141	163.039	107.05	162.032	C9H6O3	[M+H]+	7-Hydroxy-4-chromone	Others	Chromone	59887-89-7	3	160652	135123	155225	117920	100127	104579	96604.7	70230.6	70830.6	83245.7	76327.1	85287.1	103502	60962.5	131938
Zmgn000447	184.98	78.9583	185.993	C3H7O7P	[M-H]-	3-Phospho-D-glyceric acid	Others	Saccharides	820-11-1	3	1.20364e+06	844714	421830	469235	650212	478092	435061	655828	766289	721917	701194	693364	530211	629906	411384
MWS2066	143.051	115.055	144.058	C10H8O	[M-H]-	1-Naphthol	Phenolic acids	Phenolic acids	90-15-3	3	39256.7	16806.5	28279.3	23227.5	47610.4	25258.5	30593.8	16093.4	19394.8	16751.9	21639.3	26694.6	14528.6	13689.1	18399.1
MWSmce536	125.024	79.019	126.032	C6H6O3	[M-H]-	Methyl 2-furoate	Organic acids	Organic acids	611-13-2	1	49508.3	191196	252946	28186.5	172368	184198	251483	229830	46938.5	224843	249809	246603	265630	107000	238689
pmc1990	299.1	223.1	300.1	C17H16O5	[M-H]-	4'-Hydroxy-5,7-dimethoxyflavanone	Flavonoids	Flavanones	-	3	1.19894e+07	2.23002e+07	1.96644e+07	3.02484e+07	3.01685e+07	3.19213e+07	1.35398e+07	2.73593e+07	2.93551e+07	8.20384e+06	1.28752e+07	2.54292e+07	2.36758e+07	3.14816e+07	3.32231e+07
MWSmce355	211.062	181.014	212.069	C10H12O5	[M-H]-	Methyl Syringate	Phenolic acids	Phenolic acids	884-35-5	3	6017.92	8002.42	9652.59	7014.16	8460.7	8218.63	6107.84	6546.52	8206.46	9	9	9	8655.45	7748.14	8216.04
pmb3075	319	145.1	320.09	C16H16O7	[M-H]-	3-O-p-Coumaroylshikimic acid	Phenolic acids	Phenolic acids	-	3	134875	111576	116746	108429	95924.8	107902	107892	102354	108169	83777.2	114817	113458	97366.8	107892	115436
mws0854	163	59.01	164.069	C6H12O5	[M-H]-	Rhamnose	Others	Saccharides	3615-41-6	3	30529.4	20122.4	43957.4	48043.1	44700.3	46069.3	46675.9	48785.2	58570.2	58230.8	52612.1	54936.5	59342.5	40147.8	56038.5
pme0057	136.043	118.1	135.035	C4H9NO2S	[M+H]+	L-Homocysteine	Amino acids and derivatives	Amino acids and derivatives	6027-13-0	3	9	9	9	9	9929.05	15045.5	13801.7	9	20770.5	18327	11251.6	17661.6	20285.6	16450.8	11914.4
pmb0751	321.1	147.3	320.09	C16H16O7	[M+H]+	Trans-5-O-(p-Coumaroyl)shikimate	Phenolic acids	Phenolic acids	-	3	290115	218357	273679	146301	240178	169486	162067	116604	170320	114667	90724.3	135122	115706	128151	113393
Zmsp004363	507.117	303.052	506.106	C23H22O13	[M+H]+	Quercetin-3-O-(6''-O-acetyl)glucoside	Flavonoids	Flavonols	-	3	124594	173911	170209	213979	153096	227354	176661	196790	198305	194598	186360	207095	192366	214915	174595
Zmdp001857	311.124	165.055	310.116	C14H18N2O6	[M+H]+	γ-Glutamyltyrosine	Amino acids and derivatives	Amino acids and derivatives	7432-23-7	3	13960.5	11559.1	16043	9	9	9	30100.5	31252.6	30986.8	40010.9	41713.9	39068.4	78627.5	67209	42876.3
Lmqn000213	665.215	341.109	666.222	C24H42O21	[M-H]-	Stachyose	Others	Saccharides	470-55-3	1	16337.8	16785.1	15417.7	25744.3	18277.7	21381.1	12004.5	24025.6	16113.5	27782.4	22254.7	13676.9	29750.9	19176.7	13301.3
Zmdp003457	627.156	319.046	626.148	C27H30O17	[M+H]+	Myricetin-3-O-galactoside-3'-O-rhamnoside	Flavonoids	Flavonols	-	1	1.76585e+07	2.1051e+07	2.14551e+07	1.58811e+07	1.88309e+07	1.34557e+07	1.39823e+07	1.55468e+07	1.65964e+07	1.51332e+07	1.34409e+07	1.4174e+07	1.20091e+07	1.41226e+07	1.44945e+07
Lmsp003729	627.156	319.046	626.148	C27H30O17	[M+H]+	Myricetin-3-O-rutinoside	Flavonoids	Flavonols	-	1	1.76585e+07	2.1051e+07	2.14551e+07	1.58811e+07	1.88309e+07	1.34557e+07	1.39823e+07	1.55468e+07	1.65964e+07	1.51332e+07	1.34409e+07	1.4174e+07	1.20091e+07	1.41226e+07	1.44945e+07
HJN102	677.173	515.137	678.158	C34H30O15	[M-H]-	3,4,5-Tricaffeoylquinic acid	Phenolic acids	Phenolic acids	86632-03-3	2	739890	523487	670956	581154	577341	534602	390930	552860	390229	369212	495712	444277	304587	375556	535962
Rfmb320	144.102	84.0813	143.095	C7H13NO2	[M+H]+	1-Methylpiperidine-2-carboxylic acid	Organic acids	Organic acids	7730-87-2	3	533026	314350	374466	303354	287590	385508	415944	315653	296062	328939	382644	381532	322397	367455	335961
MWS0559	161.046	71.0136	162.053	C6H10O5	[M-H]-	1,6-anhydro-β-D-glucose	Others	Saccharides	498-07-7	3	127890	137069	121283	151713	156635	166357	128869	161914	144098	150020	176580	138739	141633	138956	134343
pme1086	306.077	143	307.084	C10H17N3O6S	[M-H]-	Glutathione reduced form	Amino acids and derivatives	Amino acids and derivatives	70-18-8	3	9295.6	9295.6	10066.8	11798.4	12347.9	9723.6	9	9	9	9	9	9	16897.3	9283.59	4649.35
pma0104	369.119	207.1	368.09	C20H16O7	[M+H]+	N-Sinapoylhydroxycoumarin	Lignans and Coumarins	Coumarins	-	3	88795.7	60080.4	60967.9	90096.4	98061.1	69507.7	108026	117562	112645	158667	149188	143353	113665	141931	137382
HJKP000649	136.071	91.0544	135.068	C8H9NO	[M+H]+	N-benzylformamide	Alkaloids	Alkaloids	6343-54-0	1	186453	184593	199804	799016	1.49713e+06	1.31892e+06	2.03299e+06	2.27918e+06	1.65919e+06	2.63771e+06	2.11893e+06	2.89365e+06	3.38942e+06	4.09596e+06	2.78906e+06
pmn001529	629.078	169	630.086	C28H22O17	[M-H]-	3,4,5-Tri-O-Galloylshikimic acid	Phenolic acids	Phenolic acids	-	3	9	9	9	206575	306026	418848	600251	419441	331358	331028	381309	344469	429812	340182	336731
Lmyp003500	601.119	287.055	600.112	C28H24O15	[M+H]+	Kaempferol-3-O-(2''-galloyl)galactoside	Flavonoids	Flavonols	-	1	179409	150364	175233	143132	129620	174177	169039	133591	141077	115723	114941	99560.3	110165	113678	121198
Lmhp002374	919.271	303.05	918.264	C39H50O25	[M+H]+	Quercetin-3-O-glucosyl(1→4)rhamnoside-7-O-rutinoside	Flavonoids	Flavonols	-	3	34423.9	31410.3	32784.9	46548.8	33211.9	50009.7	34489.2	33763.3	23971.8	27923.1	30326.4	31300.7	26467.3	28696.2	24273.2
mws0582	322.107	130	321.099	C11H19N3O6S	[M+H]+	S-(Methyl)glutathione	Amino acids and derivatives	Amino acids and derivatives	2922-56-7	1	64001.9	64878.1	56789.1	69727.3	70140.5	58304.5	60348.5	57465.1	50659.5	57979.3	46068.1	48214.3	48062.9	63777.6	44522
Lmgp001898	162.055	116.049	161.048	C9H7NO2	[M+H]+	4,6-Dihydroxyquinoline	Alkaloids	Quinoline alkaloids	3517-61-1	3	11581.1	1289.57	9398.96	12071.2	16406.9	5331.98	5156.44	9410.69	12570.6	19233.6	2716.71	13984.8	8068.03	15979.3	8491.64
pmp000575	447.129	285.18	446.121	C22H22O10	[M+H]+	Acacetin-7-O-glucoside (Tilianin)	Flavonoids	Flavones	4291-60-5	3	38247.3	21254.8	27724.7	42197	24642.5	36204.8	37117	34605.4	23208.8	34480.1	25085.6	20425.9	31064	29815.5	20947.2
Lmhn003689	471.09	277.04	472.101	C23H20O11	[M-H]-	p-Coumaroylferuloyltartaric acid	Phenolic acids	Phenolic acids	-	3	22918.3	21570.4	22592	18076	10346.4	18580.3	8887.93	9778.79	16182.9	15658.8	15746.7	10268.6	18113.7	14103.2	15632.9
MWS20202	485.093	153.017	484.085	C20H20O14	[M+H]+	1,6-Di-O-galloyl-β-D-glucose	Phenolic acids	Phenolic acids	-	1	154391	155426	156729	100753	67761.2	44697	83079.7	139008	129861	71174.6	83487.2	120107	149630	145643	9
mws0193	190.119	127	189.111	C7H15N3O3	[M+H]+	L-Homocitrulline	Amino acids and derivatives	Amino acids and derivatives	1190-49-4	3	19950.5	24761.4	57791.4	25399.5	41298.7	27115.6	38774.4	33699.7	44031.3	37456.6	54200.3	36596.9	67624	41671.3	47707.2
Lmsn005704	753.131	301	754.138	C35H30O19	[M-H]-	3-Hydroxyphloretin-4'-O-[4'',6''-O-(S)-HHDP]-β-D-glucoside	Flavonoids	Chalcones	-	3	109991	88802	117628	83245.8	115542	95981.3	107439	102244	105209	90825.3	101619	106361	122314	130310	108161
MWS2413	130.052	58.0302	131.058	C5H9NO3	[M-H]-	N-acetyl-beta-alanine	Amino acids and derivatives	Amino acids and derivatives	3025-95-4	3	36696.1	18139.2	31279.2	21872.3	29625.1	20264.9	25458.8	26040.6	26841.1	32582.7	23012.8	30352.1	37434.6	28684.4	29617
pmp001251	520.34	184.073	519.332	C26H50NO7P	[M+H]+	LysoPC 18:2(2n isomer)	Lipids	LPC	-	1	6.88382e+07	6.73119e+07	6.09172e+07	6.55882e+07	5.04373e+07	5.80138e+07	6.07195e+07	5.13284e+07	6.57203e+07	5.48869e+07	6.22064e+07	6.65879e+07	8.00144e+07	7.65327e+07	6.36012e+07
HJAP136	919.271	303.05	918.264	C39H50O25	[M+H]+	Quercetin-3-O-(2''-O-rhamnosyl)rutinoside-7-O-glucoside	Flavonoids	Flavonols	-	2	42455.7	51571.2	50022.3	48073.5	37469.4	50870.1	24981.7	25227.5	16448	31765.2	36243.3	17224.9	32027	34971.7	22641.7
Lmsp003853	919.25	303.051	918.243	C42H46O23	[M+H]+	Quercetin-3-O-(6''-O-p-coumaroyl)sophoroside-7-O-rhamnoside	Flavonoids	Flavonols	-	3	42482.7	28104.3	36882.4	49087.6	15383.7	53288.7	38533.2	33635	33845.1	28930.8	27867.9	24880.7	19851.3	24063.2	21037.2
mws0352	179.058	164	180.065	C7H8N4O2	[M-H]-	Theophylline	Alkaloids	Alkaloids	58-55-9	3	42595.8	69348.6	24447.7	90909.8	31416.6	73494.8	41607.8	51426.9	59782.5	39092.3	58145.7	49017.4	40218.3	44175.6	39040
pmp001252	284.128	147.043	283.121	C17H17NO3	[M+H]+	p-Coumaroyltyramine	Alkaloids	Phenolamine	36417-86-4	3	21378.7	15049.9	23050.7	38873.6	33704.8	32615.5	32883.7	30699.1	25376.5	13266.2	34243.3	27258.9	36364.8	38653.5	25456.7
Hmyp002315	303.04	257.045	302.042	C15H10O7	[M+H]+	3,5,7,4'-Tetrahydroxy-Coumaronochromone	Others	Chromone	-	1	375092	364973	407887	429376	409797	363126	412387	410355	443827	485166	278921	316060	325428	382826	348751
Zmcn003256	917.238	755.19	918.243	C42H46O23	[M-H]-	kaempferol-3-p-coumaroyldiglucoside-7-glucoside	Flavonoids	Flavonols	-	3	409602	216887	194999	236784	256690	187704	119103	133267	127300	116692	103311	171317	75896.9	138943	113377
pmb0532	349.054	137.3	348.047	C10H13N4O8P	[M+H]+	Inosine 5'-monophosphate	Nucleotides and derivatives	Nucleotides and derivatives	131-99-7	3	179001	196694	101953	72476.3	77944.2	72651.8	75628.6	84200.6	86803.2	102659	78984.2	84916.2	102548	97729.8	71747
Lmjp003731	531.15	177.055	530.142	C26H26O12	[M+H]+	3,4-O-Dicaffeoylquinic Acid Methyl Ester	Phenolic acids	Phenolic acids	-	3	109473	74741.1	64406.6	48013.3	64748.8	60948.7	57155.6	48175.9	54538.2	51110.6	48197.8	35695.2	35249.6	50396.7	46529.1
pmb0736	493.134	331.081	492.127	C23H24O12	[M+H]+	Tricin-7-O-Glucoside	Flavonoids	Flavones	32769-01-0	1	1.04426e+07	9.64515e+06	8.67226e+06	9.19869e+06	8.58146e+06	8.64606e+06	9.72479e+06	9.52667e+06	1.09245e+07	1.06337e+07	9.41724e+06	8.77613e+06	1.22654e+07	9.77076e+06	1.00722e+07
Lmfn004093	435.13	315.088	436.137	C21H24O10	[M-H]-	Phloretin-4'-O-glucoside (Trilobatin)	Flavonoids	Chalcones	4192-90-9	1	3.84683e+06	4.25029e+06	3.37903e+06	4.8056e+06	3.81889e+06	3.47629e+06	3.55822e+06	4.44148e+06	3.45427e+06	3.83669e+06	3.73442e+06	4.18965e+06	3.30094e+06	3.62351e+06	3.76977e+06
MWSmce184	219.06	173.03	218.058	C12H10O4	[M+H]+	Ethyl 3-coumarincarboxylate	Lignans and Coumarins	Coumarins	1846-76-0	3	9	9	9	9	9	9	22861	26128.7	28792.1	41430	28277.1	34193.2	36143.6	69759.5	50910.7
pme0490	124.039	78	123.032	C6H5NO2	[M+H]+	Nicotinic acid (Vitamin B3)	Others	Vitamin	59-67-6	3	71440.5	71644.2	69167.2	81348	95940.5	98092.3	100790	110097	101669	102397	113610	101212	153830	123857	136345
MWStz070	182.081	91.0548	181.074	C9H11NO3	[M+H]+	N-(2-Hydroxy-4-methoxyphenyl)acetamide	Alkaloids	Phenolamine	58469-06-0	1	1.64687e+06	1.91195e+06	1.84753e+06	7.1123e+06	1.30522e+07	1.19576e+07	1.99481e+07	22870857	1.77704e+07	2.62017e+07	2.16951e+07	2.72355e+07	3.22566e+07	32459061	2.65842e+07
MWSmce541	206.081	131.051	205.074	C11H11NO3	[M+H]+	Cinnamoylglycine	Amino acids and derivatives	Amino acids and derivatives	16534-24-0	3	91008.1	49943.4	73436.6	21486.6	40751.5	63395.7	98179.3	36191.9	64445.1	53213.2	89332.4	82317	115393	85360.1	58664.6
Hmhn003518	355.104	175.04	356.111	C16H20O9	[M-H]-	4-O-β-D-glucopyranosylferulic acid	Phenolic acids	Phenolic acids	-	3	54177.9	71553.3	54802.7	149111	72878.3	124145	157433	269086	167118	536084	405706	430943	311469	500715	355080
MWS2010	451.11	163.05	226.059	C9H10N2O5	[2M-H]-	3-nitro-L-tyrosine	Amino acids and derivatives	Amino acids and derivatives	621-44-3	3	19340.8	14938	13212.3	7768.93	12946.5	21807.4	9741.77	17109.4	9712.45	21226.5	18550.1	9703.64	9	9	9
Lmsn003625	787.1	635.09	788.107	C34H28O22	[M-H]-	1,2,3,6-Tetra-O-galloyl-β-D-glucose	Phenolic acids	Phenolic acids	79886-50-3	1	144342	77572.5	183476	86348.1	130203	134250	229321	149890	169751	224600	239437	234106	329346	274508	223925
Jmyn002224	357.119	135.04	358.126	C16H22O9	[M-H]-	glucoacetosyringone	Phenolic acids	Phenolic acids	86402-41-7	3	71448.2	37486	47956.7	29159.5	40764.6	44367.9	41623.7	33052.1	24970	30734	49962.9	28297	30367	40257.5	30597.4
MWSmce498	579.169	271.07	578.164	C27H30O14	[M+H]+	Apigenin-7-O-neohesperidoside (Rhoifolin)	Flavonoids	Flavones	17306-46-6	3	2.00168e+06	1.32764e+06	1.84193e+06	1.15194e+06	1.74857e+06	1.67578e+06	2.45165e+06	2.17308e+06	2.37296e+06	1.86585e+06	2.06452e+06	2.34028e+06	2.24186e+06	2.25174e+06	1.60561e+06
Lmnp003080	565.16	433.11	564.148	C26H28O14	[M+H]+	Hispidulin-8-C-(2''-O-xylosyl)xyloside	Flavonoids	Flavones	-	3	22356.1	32277.2	42101.5	46793.3	62933.9	47402.1	35530.5	59949.6	27490.1	53635.3	47234.9	51685.3	42327.4	46208.2	39931.6
mws1295	717.145	579.11	716.138	C36H28O16	[M+H]+	Theaflavin-3'-Gallate	Tannins	Proanthocyanidins	28543-07-9	1	6.55004e+06	3.831e+06	6.37731e+06	6.62636e+06	4.79048e+06	5.22023e+06	7.53688e+06	9.98168e+06	7.14089e+06	7.5218e+06	7.76268e+06	8.10272e+06	9.69911e+06	8.93815e+06	6.4409e+06
Lmsp004137	289.071	163.039	288.063	C15H12O6	[M+H]+	3,4,2',4',6'-Pentahydroxychalcone	Flavonoids	Chalcones	73692-51-0	3	778050	795067	628017	675804	524932	533743	698824	565751	647071	537776	433322	481590	313614	522721	466232
MWS3270	166.019	79.9572	167.022	C7H5NO4	[M-H]-	Quinolinic Acid	Alkaloids	Pyridine alkaloids	89-00-9	3	53167.9	64287.4	79052.4	61047.1	83785.2	106489	78147.4	70137.4	62147	95098.9	94811.3	85787.5	75692.6	88318.2	68838.8
pmp000001	301.071	286.05	300.063	C16H12O6	[M+H]+	Hispidulin (5,7,4'-Trihydroxy-6-methoxyflavone)	Flavonoids	Flavones	1447-88-7	3	9536.65	11484.1	5165.93	13351.3	11460.9	17464.9	23521.7	12561.9	28102.7	29174.6	18821.7	23537.2	52451.2	56805.1	41488.3
Zmcn005156	529.133	353.085	530.142	C26H26O12	[M-H]-	4,5-O-Dicaffeoylquinic Acid Methyl Ester	Phenolic acids	Phenolic acids	-	3	76246.6	60759.2	55224.7	21297.6	43301.5	49214.4	44151.8	35126.5	45098.5	15796.9	34017	30140	27632	25246.2	7107.03
mws0213	151.061	71	152.069	C5H12O5	[M-H]-	Ribitol	Others	Saccharides	488-81-3	3	154278	113453	110291	78622	107899	95762.8	87310.4	68573.9	113600	59417	101987	97176.6	119540	72160.7	85705.6
HJAP061	743.205	303.053	742.195	C32H38O20	[M+H]+	Quercetin-3-O-(2''-O-arabinosyl)rutinoside	Flavonoids	Flavonols	-	3	49982.4	82332.3	58135.1	86456.7	76351.6	52853.5	53474.7	64033.6	69376.2	60723.3	45962.4	46927.6	55904.5	52446.6	59374
Lmsp003655	521.202	131.049	520.194	C26H32O11	[M+H]+	Dehydrodiconiferyl alcohol-gamma'-O-glucoside	Phenolic acids	Phenolic acids	-	2	166163	185257	153748	151500	131738	163458	144847	133178	172192	133387	151364	156648	128447	149702	135477
pme0075	188.056	128	189.064	C7H11NO5	[M-H]-	N-Acetyl-L-glutamic acid	Amino acids and derivatives	Amino acids and derivatives	1188-37-0	1	379075	331855	387112	373394	400097	255255	199301	258929	223104	192597	192300	177902	215643	195434	173562
Hmqp002870	743.203	287.057	742.196	C32H38O20	[M+H]+	Luteolin-7-O-Sophoroside-5-O-arabinoside	Flavonoids	Flavones	-	3	36777.6	81386.3	27377.6	36997.2	47348.1	45283	40190.8	27125.3	58095.3	48637.6	38944.8	42784.8	45950.8	47009.2	34990.6
Lmmp002463	625.176	317.065	624.169	C28H32O16	[M+H]+	Sexangularetin-3-O-glucoside-7-O-rhamnoside	Flavonoids	Flavonols	-	3	399292	475408	344598	375579	464545	427281	356620	1.33685e+06	313329	438040	337316	410788	357942	394212	475726
pme0253	174.113	86	173.105	C8H15NO3	[M+H]+	N-Acetyl-L-leucine	Amino acids and derivatives	Amino acids and derivatives	1188-21-2	3	51037.2	42577.9	57693.1	25041.5	38243.4	63743.1	111842	81843.9	105956	182496	191052	254434	295078	310941	263978
MWStz054	152.107	91.0641	151.1	C9H13NO	[M+H]+	2,4,6,6-Tetramethyl-3(6H)-pyridinone	Alkaloids	Pyridine alkaloids	203524-64-5	3	23422.9	29735.4	35412.3	28280.9	30893.6	27388.4	27413.1	21446.7	29127.1	33812.7	23720.8	37416.4	28268.4	33044.9	32528.6
mws0216	132.065	86	131.058	C5H9NO3	[M+H]+	Trans-4-Hydroxy-L-proline	Amino acids and derivatives	Amino acids and derivatives	51-35-4	3	1.55708e+06	1.04717e+06	2.15408e+06	4.15768e+06	3.82433e+06	8.42172e+06	1.12515e+07	8.9935e+06	9.63246e+06	1.03399e+07	1.08767e+07	1.01041e+07	1.23146e+07	9.65315e+06	1.31882e+07
pme2827	239	223	240.245	C16H32O	[M-H]-	Palmitaldehyde	Lipids	Free fatty acids	629-80-1	3	5.25576e+07	7.69008e+07	8.26952e+07	9.18792e+07	9.05434e+07	9.23039e+07	6.92198e+07	8.91989e+07	9.19451e+07	3.50631e+07	5.38861e+07	8.29478e+07	8.59164e+07	9.69683e+07	9.82445e+07
MWSmce572	148.076	103.055	147.068	C9H9NO	[M+H]+	(E)-Cinnamamide	Alkaloids	Alkaloids	22031-64-7	3	38078.2	60917.7	40040	29311.5	48081	35184.1	31670.6	35565.7	31819.4	16207.8	30091.7	35382	30343.1	27223.1	38038.1
Lmhp002832	549.162	411.111	548.153	C26H28O13	[M+H]+	Chrysin-6-C-arabinoside-8-C-glucoside	Flavonoids	Flavones	185145-33-9	3	14228.1	21781.1	16390.1	12424.1	18301.1	25612.4	45073.1	29888.6	30091.7	35942.4	39002.5	49256.2	47365.2	22752.1	37644.4
Lmpp003705	1019.22	731.161	1018.22	C52H42O22	[M+H]+	Procyanidin C1 3'-O-gallate	Tannins	Proanthocyanidins	-	1	73354.8	47046.4	84714.5	62333.9	51844.3	55529.4	48866.4	30804.4	60437.8	54704.4	74143.5	41092.9	52492.4	59971.4	60531.9
pmb0786	180.087	163.06	179.079	C6H13NO5	[M+H]+	D-Glucosamine	Others	Saccharides	3416-24-8	3	2.01296e+06	1.68063e+06	1.61174e+06	1.63454e+06	1.56464e+06	1.54912e+06	1.13395e+06	1.24377e+06	1.13547e+06	1.62336e+06	1.50519e+06	1.71463e+06	1.2554e+06	1.06464e+06	1.22368e+06
MWSmce159	193.046	147.044	192.042	C10H8O4	[M+H]+	6,7-Dihydroxy-4-methylcoumarin	Lignans and Coumarins	Coumarins	529-84-0	3	47102.5	39160.9	34809.2	61974.4	49149.9	53583.1	52895.3	66160.5	52521.2	58530.9	77317.1	68630.9	80861.5	114721	91946.1
Lmqn000859	343.104	171.049	344.111	C15H20O9	[M-H]-	4-O-Glucosyl-2-hydroxy-6-methoxyacetophenone	Phenolic acids	Phenolic acids	-	3	103746	83008.6	107690	94180.5	126476	83709.2	79512.7	120065	73107.6	94783.3	95743.5	119576	99697.3	104960	100477
pme3443	207.066	192	208.074	C11H12O4	[M-H]-	Sinapinaldehyde	Phenolic acids	Phenolic acids	4206-58-0	3	37767.7	30379.5	27213.3	29313.1	44489.4	32133.2	22475.7	50313.8	30379.5	34448.9	25123.2	37778.3	29849.2	25373.4	30960.3
mws0884	328.045	134.2	329.053	C10H12N5O6P	[M-H]-	Cyclic 3',5'-Adenylic acid	Nucleotides and derivatives	Nucleotides and derivatives	60-92-4	3	18666.2	25917.9	9392.19	7356.41	3759.65	6927.09	6349.21	4338.8	2866.92	4717.97	7210.59	6398.68	9	4304.45	6397.48
Lhhp102901	361.163	189.094	360.157	C20H24O6	[M+H]+	3-(α,4-Dihydroxy-3-methoxybenzyl)-4-(hydroxy-3-methoxybenzyl)	Others	Others	-	3	206588	176251	239476	167346	205735	227143	112021	180432	121983	127605	155110	135906	137336	138740	165410
MWSHY0019	611.197	303.086	610.19	C28H34O15	[M+H]+	Hesperetin-7-O-neohesperidoside(Neohesperidin)	Flavonoids	Flavanones	13241-33-3	3	1.00155e+06	1.09246e+06	783829	744107	750350	959066	955962	731113	907333	694360	987394	910479	829448	686597	745620
mws1589	503.162	179	504.169	C18H32O16	[M-H]-	D-Panose	Others	Saccharides	33401-87-5	1	85597.9	131907	108057	82720	111022	101284	77698.9	66294.5	135677	46388.8	82720	89259.6	102039	77101.5	64352.9
Lmyp003348	601.119	287.056	600.112	C28H24O15	[M+H]+	Kaempferol-3-O-(6''-galloyl)galactoside	Flavonoids	Flavonols	-	1	148119	146139	157330	120479	98760.2	184307	152447	150178	108803	113272	143150	133781	122296	133491	115238
Lmsn003805	507.114	169.014	508.122	C23H24O13	[M-H]-	1-O-Galloyl-4-O-Feruloyl-β-D-glucose	Phenolic acids	Phenolic acids	-	3	60805.6	63233.6	52892.1	58380.8	44735.7	35963.5	32832.8	57694.1	59099.7	72847.6	44659.2	54267.1	61821.7	59072.9	63874.3
Lmtn002233	327.11	165.05	328.116	C15H20O8	[M-H]-	Androsin	Phenolic acids	Phenolic acids	531-28-2	3	1.65444e+06	1.48547e+06	1.48344e+06	1.33369e+06	1.66052e+06	1.38798e+06	1.02999e+06	999420	359324	929024	1.40036e+06	1.23828e+06	1.12051e+06	1.08958e+06	976435
pme0256	151.026	151	152.033	C5H4N4O2	[M-H]-	Xanthine	Nucleotides and derivatives	Nucleotides and derivatives	69-89-6	3	295052	136236	149526	206755	130096	135019	217822	312598	162773	116734	99178.1	249603	180701	277573	132395
Lmjp003090	385.113	223.06	384.106	C17H20O10	[M+H]+	Isofraxidin-7-O-glucoside	Lignans and Coumarins	Coumarins	483-91-0	3	14374.9	21162.6	33465.2	34394.6	22180.4	33641.1	29618.9	30857.1	21800.4	23303.2	28591.6	28096.4	25115.3	29024.6	42137.6
mws0232	377.146	243	376.138	C17H20N4O6	[M+H]+	Riboflavin (Vitamin B2)	Others	Vitamin	83-88-5	3	179174	200069	214321	208685	230609	168887	235752	234515	142952	179338	281210	236062	215612	206576	245182
pmb0880	482.324	341.305	481.317	C23H48NO7P	[M+H]+	LysoPE 18:0(2n isomer)	Lipids	LPE	-	3	23798.7	19642.7	24880.8	20084.4	17685.3	17869.8	30765.3	21980.6	22016.4	18707.5	24376.7	25610.8	33700.9	30801.5	25545.7
Lmsn006257	737.136	300.999	738.143	C35H30O18	[M-H]-	Phloretin-4'-O-[4',6'-O-(S)-HHDP]-β-D-glucoside	Flavonoids	Chalcones	-	3	6582.55	4294.4	11798.2	8800.35	14482.4	18497.5	14515.2	9379.08	18602.2	11569.8	11528.6	11318.8	11571.9	16437.4	10748.5
pmb0623	625.176	607.1	624.169	C28H32O16	[M+H]+	Chrysoeriol-6-C-glucoside-7-O-glucoside	Flavonoids	Flavones	-	3	384652	316542	472244	323048	351828	421897	498732	397854	451305	452653	485793	467771	474358	468877	494246
Lmsn003778	493.099	169.014	494.106	C22H22O13	[M-H]-	1-O-Caffeoyl-4-O-galloyl-β-D-glucose	Phenolic acids	Phenolic acids	-	1	2.02121e+07	2.3857e+07	2.549e+07	1.83496e+07	1.97579e+07	1.72054e+07	1.99265e+07	2.55271e+07	1.95414e+07	2.84559e+07	2.75777e+07	1.74089e+07	2.43601e+07	2.16558e+07	2.03298e+07
Zmcn004806	755.187	285.041	756.19	C36H36O18	[M-H]-	kaempferol-3-p-coumaroyldiglucoside	Flavonoids	Flavonols	-	3	3.75359e+06	3.62415e+06	3.64852e+06	3.19788e+06	3.57644e+06	3.34669e+06	3.18127e+06	3.59104e+06	3.28954e+06	3.22778e+06	3.38066e+06	2.83807e+06	3.38908e+06	3.02024e+06	3.24309e+06
Lmgp003989	499.126	163.04	498.116	C25H22O11	[M+H]+	Dicaffeoylshikimic acid	Phenolic acids	Phenolic acids	-	1	2.19814e+06	1.29451e+06	1.30051e+06	1.01254e+06	1.27644e+06	1.1777e+06	991130	769704	971327	879680	993396	981350	662976	702266	817718
HJAP064	565.118	317.076	564.088	C25H24O15	[M+H]+	Isorhamnetin-3-O-(6''-malonyl)glucoside	Flavonoids	Flavonols	-	3	10607.8	39417	35830.4	36298.7	46989.7	47124.9	48953.9	36103.5	33203.2	57495.1	52159.2	43564.9	56803.2	35918.5	42892.3
pmp001284	331.284	313.273	330.277	C19H38O4	[M+H]+	Monopalmitin	Lipids	Glycerol ester	542-44-9	1	298077	277420	246765	286485	254611	219216	233857	230113	238135	270742	261684	242703	202887	217837	230642
mws2368	137.061	119.05	138.068	C8H10O2	[M-H]-	Tyrosol; 4-Hydroxyphenylethanol	Phenolic acids	Phenolic acids	501-94-0	3	2646.64	2632.63	5297.61	3965.52	4635.93	3327.66	5931.96	3957.1	9	6604.92	5942.3	4606	3360.19	4630.97	2646.64
mws0208	145.051	101	146.058	C6H10O4	[M-H]-	Adipic Acid	Organic acids	Organic acids	124-04-9	3	39143.1	35744.1	94506.4	172098	350252	334528	597924	420590	554950	798751	954600	966876	1.21064e+06	1.06379e+06	719827
mws0924	145.051	101	146.058	C6H10O4	[M-H]-	2-Methylglutaric acid	Organic acids	Organic acids	617-62-9	3	39143.1	35744.1	94506.4	172098	350252	334528	597924	420590	554950	798751	954600	966876	1.21064e+06	1.06379e+06	719827
Lmxn006423	150.002	122.007	151.009	C7H5NOS	[M-H]-	2(3H)-Benzothiazolone	Alkaloids	Alkaloids	934-34-9	3	22125.5	14244.8	18425.8	13258.9	30860.3	7936.7	15688.8	10959.1	8951.95	6727.88	11691.5	13727.4	6724.88	7480.11	11708.9
pmp000013	507.15	345.09	506.142	C24H26O12	[M+H]+	Eupatilin-7-O-glucoside	Flavonoids	Flavones	-	3	9	9	9	9	9	9	33819.6	45190	31125.8	41646.6	20097.5	14021	54373.1	37547.6	34989.5
mws1375	304.15	185.093	303.143	C12H21N3O6	[M+H]+	Nicotianamine	Alkaloids	Alkaloids	34441-14-0	3	16631.7	14881	23633.1	24070.5	26697	38073.4	29758.7	24509	28885	48139.8	36325	20133	23195.7	24070.5	19257.1
Lmtp003677	627.156	303.043	626.148	C27H30O17	[M+H]+	Quercetin-3-O-sophoroside (Baimaside)	Flavonoids	Flavonols	18609-17-1	3	491075	710467	642578	1.07163e+06	850097	623869	660796	552308	551314	584800	706712	616966	514432	568911	612549
Ymjm000141	369.115	207.096	368.111	C17H20O9	[M+H]+	4-O-Caffeoylquinic acid methyl ester	Phenolic acids	Phenolic acids	123372-74-7	3	51354.4	77461.5	63106.9	93391.2	105604	72022.4	109095	112219	98646.2	174012	140602	135286	173711	147632	193191
Ymjm000142	369.115	207.096	368.111	C17H20O9	[M+H]+	5-O-Caffeoylquinic acid methyl ester	Phenolic acids	Phenolic acids	-	3	51354.4	77461.5	63106.9	93391.2	105604	72022.4	109095	112219	98646.2	174012	140602	135286	173711	147632	193191
Zmgn000217	129.019	85.0298	130.027	C5H6O4	[M-H]-	Methylenesuccinic acid	Organic acids	Organic acids	97-65-4	3	71486.4	64798.2	82030.5	78449.7	89354.9	94820.1	94217.7	54980.9	65489.8	70105.5	67868	77893.1	66038.9	85537	43305.2
Lmnn002886	477.14	179.03	478.147	C23H26O11	[M-H]-	1'-O-(3,4-Dihydroxyphenethyl)-O-caffeoyl-glucoside	Phenolic acids	Phenolic acids	-	3	57391.7	98653.9	78851.7	46292	87829.9	115503	96363.1	57767	46383.3	43042.2	101846	105558	122921	113198	78829.7
pme3188	323.029	211	324.036	C9H13N2O9P	[M-H]-	Uridine 5'-monophosphate	Nucleotides and derivatives	Nucleotides and derivatives	58-97-9	3	59202.7	54432.9	85921	83113.1	92190.6	77842.6	63662.4	84744.9	86346.8	107113	74088.6	58078.9	89141.5	58033	67933
pme1216	122.03	78	123.032	C6H5NO2	[M-H]-	2-Picolinic acid	Organic acids	Organic acids	98-98-6	3	38050.7	31783.3	58918.4	49391.2	43591.8	85711.6	56261	50678.2	61874	48959.4	65681.1	70003.2	90193.8	64754.9	73773.6
Lhbp111734	361.163	137.059	360.157	C20H24O6	[M+H]+	Isolariciresinol	Lignans and Coumarins	Lignans	548-29-8	3	269166	246899	229445	348622	245436	243754	202982	288458	260507	212805	248865	207042	74128.1	215300	253902
Lmfp005436	587.103	303.09	586.096	C27H22O15	[M+H]+	Quercetin-3-O-(2''-O-galloyl)Arabinoside	Flavonoids	Flavonols	-	3	9	9	9	9	9	9	12288	11350.1	6422.09	45765.4	48500.5	70093.8	60582.3	81045.5	101372
Hmpp002612	611.161	287.05	610.153	C27H30O16	[M+H]+	Luteolin-7-O-gentiobioside	Flavonoids	Flavones	-	3	1.70108e+06	2.01212e+06	1.93416e+06	1.91633e+06	1.72154e+06	1.79123e+06	1.56134e+06	1.58146e+06	1.40986e+06	1.28211e+06	1.52017e+06	1.25491e+06	1.49223e+06	1.31668e+06	1.27224e+06
mws0866	259.022	96.9702	260.03	C6H13O9P	[M-H]-	D-Glucose 6-phosphate	Others	Saccharides	56-73-5	1	4.19277e+06	3.35198e+06	4.64505e+06	2.66091e+06	4.11992e+06	4.71786e+06	4.51219e+06	4.2402e+06	5.2532e+06	4.59689e+06	5.49625e+06	5.59349e+06	5.65457e+06	6.02673e+06	5.26364e+06
MWS20152	417.156	402.1	418.163	C22H26O8	[M-H]-	Syringaresinol	Lignans and Coumarins	Lignans	21453-71-4	3	14304.7	9225.02	9673.34	16823	8470.96	9034.53	5757.47	14100.9	6921.13	19782.6	13470.6	13433.5	16929.2	11303.7	24564.6
Hmmp002073	903.249	741.2	902.241	C39H50O24	[M+H]+	Apigenin-7-O-rutinoside-4'-O-Sophoroside	Flavonoids	Flavones	-	3	14240.7	12700.1	23919	12869.4	16087.7	9465.68	16761.6	2852.3	16153.8	11475.8	7691.84	18413.6	8701.99	9540.24	20053.9
HJAP024	611.159	593.153	610.154	C27H30O16	[M+H]+	Kaempferol-6,8-di-C-glucoside	Flavonoids	Flavonols	-	3	81880.2	76047.6	68209.5	86791.3	91817.9	16938.3	29028.5	72598.3	84449.8	133080	77497.6	89735.7	32998.7	78440.3	86778.8
mws0250	182.081	136.1	181.074	C9H11NO3	[M+H]+	L-Tyrosine	Amino acids and derivatives	Amino acids and derivatives	60-18-4	1	3.35508e+06	3.89553e+06	3.52872e+06	1.32347e+07	2.52844e+07	2.09212e+07	3.21049e+07	3.75046e+07	2.85128e+07	4.28896e+07	3.44558e+07	4.30022e+07	4.84594e+07	5.02731e+07	4.20394e+07
pme2117	426	159	427.029	C10H15N5O10P2	[M-H]-	Adenosine 5'-diphosphate	Nucleotides and derivatives	Nucleotides and derivatives	58-64-0	3	813975	746324	812466	796904	806216	871260	677215	677686	807723	1.52534e+06	705562	635026	748600	961679	760606
Lmyn000160	237.062	87.0085	238.069	C8H14O8	[M-H]-	Mucic acid Dimethyl Ester	Phenolic acids	Phenolic acids	-	1	868133	902460	916754	929113	1086984	1.18717e+06	1.23432e+06	1185224	1.16263e+06	1.45216e+06	1.30453e+06	989214	1.08713e+06	1.26496e+06	1.32605e+06
pmb0998	364.065	152.1	363.058	C10H14N5O8P	[M+H]+	Guanosine 5'-monophosphate	Nucleotides and derivatives	Nucleotides and derivatives	85-32-5	3	39325.2	29982	22701.6	22144.5	19528.1	19760.4	26469.3	18681.9	37338.6	43317.9	19278.9	14099.6	26667.4	14056.8	15978.9
Jmbn003691	311.114	59.01	312.121	C15H20O7	[M-H]-	3,4-dihydroxy-allylbenzene-3-O-β-D-glucopyranoside	Phenolic acids	Phenolic acids	-	3	29867.5	9	54605.7	9	9	9	9	9	9	35850.4	15034.2	55227.2	44066	10854.8	14586.6
MWSmce486	503.162	383.12	504.169	C18H32O16	[M-H]-	Manninotriose	Others	Saccharides	13382-86-0	3	15917.3	16631.1	14271.8	13723.3	15560.5	15368.8	21545.5	21995	20548.1	17705.3	23392.3	17428.1	20962.7	23989.6	19850.2
Zmpn000638	130.05	88.0413	131.07	C4H9N3O2	[M-H]-	3-Guanidinopropionic acid	Organic acids	Organic acids	353-09-3	3	84891.2	62848.7	82654.4	86973.4	113432	72280	86801.7	98420.2	92619	147966	102204	106653	112362	117160	112807
Lmtp004044	597.145	303.043	596.138	C26H28O16	[M+H]+	Quercetin-3-O-apiosyl(1→2)galactoside	Flavonoids	Flavonols	-	3	192862	315006	316831	338754	304459	289608	204676	276382	287727	225142	208836	229720	266842	265018	266726
mws0437	151.061	71	152.069	C5H12O5	[M-H]-	D-Arabitol	Others	Saccharides	488-82-4	3	105306	65912	114878	52597.5	82788.5	62328.8	65038.2	60698.6	80400.8	74252.4	44962.5	55132.1	80818.3	102018	87681.2
Smcn001947	623.201	161.029	624.205	C29H36O15	[M-H]-	Acteoside; Verbascoside	Phenolic acids	Phenolic acids	61276-17-3	3	94659.3	91990.8	81215.8	80943.2	89274.3	78660.1	79423.6	74842.2	74639.2	86691.2	76183	75642.3	73271.6	76952.4	79269.3
pmb1312	689.208	331.081	688.2	C33H36O16	[M+H]+	Tricin-4'-O-(guaiacylglycerol)ether-7-O-glucoside	Flavonoids	Flavones	-	3	63512.8	50119.6	40849.1	54185.3	42768.5	66165.5	55477	50392.9	31020.1	36834.6	51684	43176	44835.8	41014.5	42554.7
pme0266	201.113	139	202.12	C10H18O4	[M-H]-	Sebacic acid	Organic acids	Organic acids	111-20-6	1	9	9	9	2198.85	6255.71	5791.93	19824.8	10088.7	10085.4	6543.6	9378.89	11901.8	7458.91	8577.07	5817.31
Hmcp001769	581.148	303.04	580.142	C26H28O15	[M+H]+	Quercetin-3-O-rhamnosyl(1→2)arabinoside	Flavonoids	Flavonols	-	3	78245.9	58587.8	100090	62344.4	68911.3	85070.1	42038.4	94469.6	71292.3	49902.8	45631.1	51973.7	45911.1	53889	68002
pmb0631	581.15	515.4	580.143	C26H28O15	[M+H]+	Orientin-6-C-arabinoside	Flavonoids	Flavones	-	3	19883	12400.8	8676.65	34371.5	29519.2	25090.6	16845.2	19387.3	23109.2	22642.6	23183.8	15910.5	12408.3	22268	26670.5
MWS4309	262.119	188.071	261.111	C13H15N3O3	[M+H]+	Glycyl-tryptophan	Amino acids and derivatives	Amino acids and derivatives	2390-74-1	3	30340.7	22492.4	34754.9	40897.2	13662.7	44122.3	55352	42345.7	51393	46093.8	44501.3	42616.3	56082.4	66509.7	45665.7
Lmbn001162	339.074	177.023	340.079	C15H16O9	[M-H]-	Esculetin-7-O-glucoside	Lignans and Coumarins	Coumarins	-	1	137910	156172	129187	202574	175833	172265	160345	179525	165217	153937	143885	177292	132254	133985	131345
pmb1754	184	125	184.073	C5H15NO4P+	[M]+	O-Phosphocholine	Alkaloids	Alkaloids	107-73-3	3	250536	284577	319540	456244	470183	544640	702200	673344	787052	272475	703331	796695	903243	910524	698634
Wmkp002590	595.186	127.039	594.159	C27H30O15	[M+H]+	5,7-Dihydroxy-4-methoxyflavone-3-O-xylose-(1-6)-glucose	Flavonoids	Flavones	-	3	732673	672296	843177	1.20348e+06	928969	653528	654426	986360	481778	784773	430739	456075	1.11557e+06	914459	736054
pme2266	245.095	227	244.088	C10H16N2O3S	[M+H]+	Biotin	Others	Vitamin	58-85-5	3	87737.6	88957.1	107213	78283.1	82420.6	60984.4	94809.1	74687	67609.1	76518.5	95435.5	76173.8	117421	99257.8	97485.4
HJN069	575.124	449.089	576.126	C30H24O12	[M-H]-	Tetrahydroxyflavan-(4α-8-epicatechin)	Flavonoids	Flavanols	-	3	9	16046.4	22866.2	27459	36155.2	35906.4	34194	32082.2	16130.6	9	9	9	18898.1	20152.4	47060.2
MWS5206	181.051	135.045	182.058	C9H10O4	[M-H]-	4-Hydroxyphenyllactic Acid	Phenolic acids	Phenolic acids	306-23-0	3	38175.7	36755.5	29799.8	50650.2	31426.7	33266.2	9	9	9	50633.2	45676.1	30627.2	49919.5	47681.8	50144.6
pmb3072	481.135	319.3	482.142	C22H26O12	[M-H]-	3-O-p-Coumaroylshikimic acid-O-glucoside	Phenolic acids	Phenolic acids	-	3	72906.5	114104	98980.3	94114.5	109399	118145	97000.8	79865.3	71608	110810	70945	179672	100857	69965.3	103625
pmf0440	163.075	91.1	162.068	C10H10O2	[M+H]+	4-MethoxycinnaMaldehyde	Phenolic acids	Phenolic acids	1963-36-6	3	73206.5	55130.1	69677.9	59257.8	61798	62384.7	68276.2	57364.9	65730.8	49223.7	18370.4	64119	62174.7	60187.8	65496.8
Hmcp002123	193.05	178.02	192.042	C10H8O4	[M+H]+	Isoscopoletin (6-Hydroxy-7-Methoxycoumarin)	Lignans and Coumarins	Coumarins	776-86-3	3	43007.7	30195.2	40244.4	29887.9	42163.1	40955.2	45159.5	45627.4	66979.9	69029.4	109538	84140.2	122618	136136	118761
Lmbn002644	119.05	93.0346	120.058	C8H8O	[M-H]-	4-Methylbenzaldehyde	Others	Aldehyde compounds	104-87-0	3	9	9	9	3993.19	7978.19	18321.7	31757.5	29469.2	27517.6	15234.9	23680.5	30204.3	33006.6	20871.4	23976.4
MWS3036	147.03	85.0297	148.037	C5H8O5	[M-H]-	3-Hydroxyglutaric acid	Organic acids	Organic acids	638-18-6	3	453804	281514	479085	255296	323797	290014	297109	268712	228005	239634	323078	367747	296323	578050	303657
MWSmce314	134.059	106.067	133.053	C8H7NO	[M+H]+	Oxindole	Alkaloids	Plumerane	59-48-3	1	11275.6	17523.9	17414.1	23734.8	49144.2	69122.9	377877	409794	309498	838620	970642	1.46471e+06	1.60606e+06	1.84191e+06	1.77144e+06
MWSmce526	161.091	143.081	160.085	C6H12N2O3	[M+H]+	Daminozide	Alkaloids	Alkaloids	1596-84-5	3	31409.6	24921.3	21650.3	21032.6	22744.3	10146.6	22145.5	18929	20007.9	16558.1	17770.1	13463.3	19588.1	21079.8	24794.6
HJAP010	551.139	497.1	550.132	C25H26O14	[M+H]+	Luteolin-6,8-di-C-arabinoside	Flavonoids	Flavones	-	3	44721.8	66370.5	39336.6	75528.4	60677.1	9	47603.7	28862.5	55885.6	31920.8	28309.9	42510.6	46106.7	57129.1	40660.8
pmp000241	625.14	505.09	624.133	C27H28O17	[M+H]+	Luteolin-6-C-(2''-glucuronyl)glucoside	Flavonoids	Flavones	-	3	5865.85	6181.03	861.432	4236.33	5096.37	4293.43	9	9	9	4213.59	3432.14	5865.85	6634.26	9	5976.12
pmb3045	505.099	329.1	506.106	C23H22O13	[M-H]-	Tricin-7-O-Glucuronide	Flavonoids	Flavones	-	3	66127.8	74146.4	45797.7	97913.9	69167.1	69651.4	42604.1	65839.9	74749.8	67228.1	68454.5	63973.9	46215.8	47708.9	54868.5
Cmsp005051	523.229	137.059	522.21	C26H34O11	[M+H]+	Isolariciresinol-9-O-glucoside	Lignans and Coumarins	Lignans	-	3	140785	183015	138878	216184	191211	170997	131164	167508	117042	152615	146574	152974	149985	129465	149541
pme3382	160.061	98	161.069	C6H11NO4	[M-H]-	N-Acetyl-L-threonine	Amino acids and derivatives	Amino acids and derivatives	17093-74-2	3	208481	144119	201230	208279	174755	162030	210975	214612	186899	159817	213397	199239	216429	324012	212725
pma1751	286.092	124	285.085	C12H15NO7	[M+H]+	N-(beta-D-Glucosyl)nicotinate	Others	Vitamin	-	3	33849.9	38997.5	21407.7	68085.5	70954	68039.3	64145	50127.9	50849.9	38707.7	39839.7	44637.3	36580.9	32681.5	38568.6
pme3285	275.091	139	274.084	C15H14O5	[M+H]+	Afzelechin (3,5,7,4'-Tetrahydroxyflavan)	Flavonoids	Flavanols	2545-00-8	2	18289.8	31292.6	18138.7	91569	34279	40618.2	21469.8	62407.8	34212.3	37894.3	41275.6	23862.3	64540.3	49979.6	50619.6
Lmrj002793	277.119	120.08	276.112	C14H16N2O4	[M+H]+	Cyclo(Phe-Glu)	Amino acids and derivatives	Amino acids and derivatives	-	3	7494.49	12729.5	19147.2	9708.58	12693.8	8671.15	14143	5295.02	6927.46	18635.6	10907.6	15715.4	9193.98	3807.62	12492.6
Lmhn002379	633.072	301	634.079	C27H22O18	[M-H]-	Strictinin	Tannins	Tannin	517-46-4	3	2.25742e+06	1.60412e+06	2.77556e+06	1.58275e+06	1.96509e+06	2.7546e+06	2.96788e+06	3.4043e+06	2.66469e+06	2.61438e+06	2.96665e+06	3.79376e+06	3.79802e+06	3.16808e+06	2.68525e+06
pme0500	503.162	323	504.169	C18H32O16	[M-H]-	D-Melezitose	Others	Saccharides	597-12-6	3	83139.1	110435	86484	108175	119996	109227	75209.1	116450	90858.5	154341	120130	107347	115859	108411	125303
Hmgp003086	639.192	331.081	638.184	C29H34O16	[M+H]+	Tricin-7-O-rutinoside	Flavonoids	Flavones	-	3	67844.7	49360.5	38603.5	13713.7	37364.3	45240.6	27742.6	22853.7	20146.5	30225.2	40045.5	27425.5	23808.5	23754.7	17227.1
Lmtn002796	449.108	287.057	450.116	C21H22O11	[M-H]-	Aromadendrin-7-O-glucoside	Flavonoids	Flavanonols	28189-90-4	3	2.1975e+06	1.71895e+06	1.62028e+06	1.65861e+06	1.70326e+06	2.0057e+06	1.89496e+06	1.39494e+06	1.70947e+06	1.31688e+06	1.46838e+06	1.53129e+06	1.23639e+06	1.04566e+06	1.18757e+06
pme0120	118.086	101	117.079	C5H11NO2	[M+H]+	5-Aminovaleric acid	Organic acids	Organic acids	660-88-8	3	19138.1	23881.4	19573.2	25439.9	18522.3	22993.6	20320.7	32209	25731.5	29292.6	21408.6	31696.9	29539.2	23853.9	29024.9
mws0919	431.098	285	432.106	C21H20O10	[M-H]-	Kaempferol-3-O-rhamnoside (Afzelin)(Kaempferin)	Flavonoids	Flavonols	482-39-3	3	111041	75157.8	93229.7	136395	84851.7	56514.9	105139	105014	62401	104825	102453	102561	111560	105320	110217
Hmln002199	505.101	300.033	506.107	C23H22O13	[M-H]-	Quercetin-3-O-(6''-O-acetyl)galactoside	Flavonoids	Flavonols	-	3	121851	108688	131027	174853	89919	151883	109475	134495	177452	80812.1	121825	83328.6	163675	116288	121838
MWS20172	127.039	53.041	126.032	C6H6O3	[M+H]+	5-Hydroxymethylfurfural	Others	Aldehyde compounds	67-47-0	3	9	9	9	9	9	9	227521	168928	129157	97919.5	196174	203181	117931	134872	155709
Zmhp002730	627.156	303.051	626.148	C27H30O17	[M+H]+	6-Hydroxykaempferol-6,7-O-Diglucoside	Flavonoids	Flavonols	142674-16-6	1	796443	1.38441e+06	1.16136e+06	1.42737e+06	1.12633e+06	1.08542e+06	877399	1.03798e+06	1.38296e+06	741392	1.08145e+06	770928	682321	797314	960917
Zmhp002640	773.214	303.05	772.206	C33H40O21	[M+H]+	6-Hydroxykaempferol-3-O-Rutinoside-6-O-glucoside	Flavonoids	Flavonols	-	3	23940.4	26010.2	23422.4	30030.2	50077.7	22805.7	18299.4	21727.5	20399.7	13273.3	30322.9	31466.9	21826.5	32078.1	25179.3
Zmhp003113	903.257	147.043	902.247	C42H46O22	[M+H]+	Vitexin-2''-O-(6'''-p-coumaroyl)glucoside-4'-O-glucoside	Flavonoids	Flavones	-	3	32739.7	25648.6	29413.5	39610.8	21186.3	23012.7	39372.4	42385.4	38289.7	34546.3	19115.5	38580.3	30336.9	13143.5	15575.2
Rfmb087	311.223	293.213	312.23	C18H32O4	[M-H]-	9-Hydroxy-13-oxo-10-octadecenoic Acid	Lipids	Free fatty acids	-	3	73736.4	59374.3	89373.4	79062.8	86675.1	85730.1	55649.1	45558.5	55943	35711.3	43207.5	40855.2	56029.6	59725.4	62941.9
pme0282	165.019	77.0397	166.027	C8H6O4	[M-H]-	Phthalic acid	Phenolic acids	Phenolic acids	88-99-3	3	49579.7	32879.5	34286.6	19521.1	33099.2	34575.4	27363.3	32957.8	30531.3	17364.2	22390.4	26498.3	30619.1	28776.2	27363.3
pmp000236	565.155	367.1	564.148	C26H28O14	[M+H]+	Isovitexin-8-O-xyloside	Flavonoids	Flavones	-	3	441813	470944	471656	741764	473310	506831	436362	589922	552935	519484	595660	516696	513621	559486	718428
Lmtp004126	567.098	319.045	566.091	C24H22O16	[M+H]+	Myricetin-3-O-(6''-malony)glucoside	Flavonoids	Flavonols	-	3	179302	204781	176474	138359	181386	142217	113176	98679.4	154249	99706.7	109603	120545	80410.7	92004.9	130867
MWSmce016	138.052	78.0328	137.048	C7H7NO2	[M+H]+	Nicotinic Acid Methyl Ester(Methyl Nicotinate)	Alkaloids	Pyridine alkaloids	93-60-7	3	18355.9	27223.4	9737.65	26131.9	32560.8	39929.2	40456.2	24830.7	36463	18109.3	17372.9	29617.1	30337.3	34413.9	16105.2
Hmdn001963	305.03	273	306.038	C14H10O8	[M-H]-	Methyl Brevifolincarboxylate	Phenolic acids	Phenolic acids	154702-76-8	3	131224	99298	90566.7	79810.5	111380	86131.5	59568.9	48048.5	45671.6	32685	48460.7	42783.3	41146.4	51699.2	51366
pmp000577	461.123	285.08	460.116	C26H20O8	[M+H]+	Acacetin-7-O-glucuronide	Flavonoids	Flavones	-	3	9	9	9	11184.5	16240.9	27291.2	38508	28426.6	27226.7	20347.3	37364.3	30667.9	32375.1	34331	37501.1
pmb3002	607.167	299	608.174	C28H32O15	[M-H]-	Chrysoeriol-7-O-rutinoside	Flavonoids	Flavones	-	3	9110.07	8317.08	9110.07	5347.55	5368.57	14376.3	15176.1	23524.7	13698.9	11417	14376.3	16029.1	14503.1	20557.2	15325.2
mws0014	193.051	134.01	194.058	C10H10O4	[M-H]-	Ferulic acid	Phenolic acids	Phenolic acids	537-98-4	3	58581.2	55747.7	54074.1	122533	93891.3	120168	128698	139486	129288	94929.9	144866	153180	85696.6	184572	155724
Lmsn004921	613.12	169.014	614.127	C29H26O15	[M-H]-	1,2-Di-O-galloyl-5-O-Cinnamoyl-β-D-glucose	Phenolic acids	Phenolic acids	-	3	125858	133984	79710.4	22614	22258.2	23944	27923.5	32075.7	30774.6	73963.7	28599	33911.8	28749.5	32730.2	39962.9
pme3437	213.076	154.1	212.069	C10H12O5	[M+H]+	Eudesmic acid (3,4,5-trimethoxybenzoic acid)	Phenolic acids	Phenolic acids	118-41-2	3	23829.6	21862.4	18330	18549.1	18315.1	15789.1	11120.9	18716.6	10870.5	13890	7702.8	10637	18552.5	14468	16215.8
ML10172161	103.004	59.0136	104.011	C3H4O4	[M-H]-	Hydroxypyruvic acid	Organic acids	Organic acids	1113-60-6	3	102235	42916.1	9	42921.4	72173.6	72414.4	60811.4	48119.9	47755.2	43290.7	47232.7	54462.3	28139.6	48780.6	56622.5
Lmbn000193	103.004	59.0139	104.011	C3H4O4	[M-H]-	Tartronate semialdehyde	Organic acids	Organic acids	2480-77-5	3	102235	42916.1	9	42921.4	72173.6	72414.4	60811.4	48119.9	47755.2	43290.7	47232.7	54462.3	28139.6	48780.6	56622.5
Lmsn005430	603.135	289.072	604.143	C28H28O15	[M-H]-	3-Hydroxyphloretin-4'-O-(2''-O-galloyl)glucoside	Flavonoids	Chalcones	-	3	42200.1	37368.2	39621.1	37928.8	43973.3	18703.7	25954.4	21196.4	34110.8	44653.6	13549.1	15808.8	10696.5	13126.9	20293.9
Zmpn004068	567.173	273.08	568.179	C26H32O14	[M-H]-	Phloretin-2'-O-(6''-O-xylosyl)glucoside	Flavonoids	Chalcones	-	3	5574.7	2353.63	12607.9	10279.5	15753	11859.8	11918.9	12575.8	15705.3	7844.7	10279.5	7848.14	4794.29	11859.8	6242.24
pmb0636	581.15	431.3	580.143	C26H28O15	[M+H]+	Orientin-7-O-arabinoside	Flavonoids	Flavones	-	3	17808.1	26353.3	15550.3	27999.9	14804.1	27042.2	13523	28178.7	31534.7	27176.6	18088.5	23861.7	24475.6	17184.6	24144.9
Lmbp003825	325.092	163.041	324.084	C15H16O8	[M+H]+	Skimmin (7-Hydroxycoumarin-7-O-glucoside)	Lignans and Coumarins	Coumarins	93-39-0	3	53608.9	46132.2	51749.5	24592.6	56112.7	30905.6	31833.4	32218	29821.3	31684.6	38642.6	22423.8	36550.5	42339.4	24575.5
Lmmp003109	305.102	139.037	304.095	C16H16O6	[M+H]+	3'-O-Methyl-epicatechin	Flavonoids	Flavanols	76549-34-3	3	52842.6	34942.6	36930.5	45931.4	31522.3	43806.6	41616.6	49675.4	43835.4	49321.3	101752	50537.6	62222	49292.8	44951.6
mws1155	181.072	101.02	182.079	C6H14O6	[M-H]-	D-Mannitol	Others	Saccharides	69-65-8	3	20537.7	14577.4	9900.36	10565.1	11398.4	23528.2	12640.1	18589.1	12396.8	17018	19595	17610.6	9103.22	20537.7	14710.3
Hmcp001858	565.152	287.05	564.147	C26H28O14	[M+H]+	Kaempferol-3-O-arabinoside-7-O-rhamnoside	Flavonoids	Flavonols	-	3	308218	289578	238689	245552	147918	293619	136914	277463	168978	149014	183188	271962	183613	184681	176823
mws4163	665.215	485.3	666.222	C24H42O21	[M-H]-	Nystose	Others	Saccharides	13133-07-8	1	15886.5	21124.4	11132.8	32856.9	12304.3	17839.8	9509.53	23836.2	11738.4	22943.5	24998.6	14195.8	34048.8	30290.9	18805.2
pme2566	217.083	199	218.09	C8H14N2O5	[M-H]-	5-L-Glutamyl-L-amino acid	Amino acids and derivatives	Amino acids and derivatives	5875-41-2	3	30257.4	46152.6	44151.2	62105.2	56155.6	39381	58098.8	56585.1	47714.1	52078.8	42335.6	58820.1	55432.2	63479.3	69374.6
HJN083	521.202	359.15	522.211	C26H34O11	[M-H]-	Lariciresinol-4'-O-glucoside	Lignans and Coumarins	Lignans	143663-00-7	3	8433.66	10745.3	9	14523.5	13057.3	19250.4	17575	23113.3	13128.3	30740.9	9	20570.8	16876.6	23011.6	31441.7
Zmhn002032	609.185	447.128	610.189	C28H34O15	[M-H]-	4-O-(6'-O-Glucosylcaffeoylglucosyl)-4-hydroxybenzyl alcohol	Phenolic acids	Phenolic acids	-	3	32472.2	40458.6	43966.9	77370.9	73598.9	9	9	9	9	101427	47088.5	61079.1	73677.8	66031.1	59068.9
MWSslk056	239.08	181.072	238.07	C9H10N4O4	[M+H]+	Acefylline; Theophylline-7-acetic acid	Alkaloids	Alkaloids	652-37-9	3	30797.8	15143.4	15641.7	23166.8	21114	18641.6	14641.3	17198.7	13131.4	30380.3	20539.7	23755.7	19254	22186.1	13103
pmn001622	633.073	275	634.081	C27H22O18	[M-H]-	1-O-Galloyl-4,6-hexahydroxydiphenoyl-D-glucose	Phenolic acids	Phenolic acids	126721-55-9	1	3.15084e+06	2.59693e+06	4.02827e+06	2.16211e+06	2.65942e+06	3.35577e+06	3896537	3.36826e+06	3.29196e+06	3.52693e+06	3.70771e+06	4.80414e+06	5.15014e+06	4.9522e+06	3.24639e+06
MWSslk094	593.126	125.026	594.137	C30H26O13	[M-H]-	Proanthocyanidins	Tannins	Proanthocyanidins	20347-71-1	3	26207.7	31565.6	11238	35400.8	30105.6	38578.9	35895.5	46503.1	41305.6	37759.7	37060.6	44211.7	43178.2	28698.8	44051.9
Lmsp004721	625.176	317.07	624.169	C28H32O16	[M+H]+	Tamarixetin-3-O-glucoside-7-O-rhamnoside	Flavonoids	Flavonols	-	3	374908	384064	532650	430567	1.19112e+06	366780	334268	1.39369e+06	322667	361228	327156	416068	361054	422660	487924
mws1024	147.045	129	148.052	C9H8O2	[M-H]-	p-Coumaraldehyde	Phenolic acids	Phenolic acids	2538-87-6	3	565.372	3513.77	585.995	557.072	2984.89	1791.89	2343.62	1766.49	3416.34	7438.41	5691.82	2290.29	7992.89	8187.35	2252.25
Zmdp000976	208.064	119.015	207.056	C7H13NO4S	[M+H]+	S-(2-Carboxypropyl)cysteine	Amino acids and derivatives	Amino acids and derivatives	-	3	9	9	9	9	9	9	7983.99	4661.64	7948.93	8848.62	10835.3	9797.59	13525.4	16513.2	11169.7
pmp001249	428.19	369.11	428.168	C20H30NO9+	[M]+	Caffeoylcholine-3-O-glucoside	Alkaloids	Phenolamine	-	3	98009.6	109961	90012.9	89190.7	91192.6	72533.7	66544.8	64110.8	59074.3	49189.6	48510.2	47047.9	48533.7	58946.9	47184.8
Lmbn002737	119.05	93.0343	120.058	C8H8O	[M-H]-	3-Methylbenzaldehyde	Others	Aldehyde compounds	620-23-5	3	16677.3	16793	17179.8	9064.94	8413.7	6250.4	17488.5	18073.7	9191.95	9	7206.17	8586.02	9	9	9
pmb2497	197	153	198.053	C9H10O5	[M-H]-	4-Hydroxy-3-methoxymandelate	Phenolic acids	Phenolic acids	55-10-7	3	23851.9	28615.3	39571.1	22892.7	21531.4	21258.5	15451.1	26434.1	28061.1	25337	25889.4	20155.4	19188.1	22619.8	27789.3
Lmdp004336	773.193	325.092	772.185	C36H36O19	[M+H]+	Kaempferol-3-O-(6'''-Caffeoyl)glucosyl-(1→2)-Galactoside	Flavonoids	Flavonols	-	3	9	5404.32	6232.73	4324.32	8378.28	3214.17	9	9	9	2124.35	4193.28	9	4252.49	9	3073.09
MWS20145	451.123	289.074	450.116	C21H22O11	[M+H]+	Eriodictyol-7-O-glucoside	Flavonoids	Flavanones	38965-51-4	3	1.32406e+07	1.22266e+07	1.32808e+07	1.10279e+07	1.09363e+07	1.16938e+07	12306445	1.09437e+07	1.07018e+07	9.61061e+06	1.09227e+07	1.00468e+07	1.08063e+07	1.12727e+07	1.02654e+07
Lmbp003208	385.116	223.063	384.106	C17H20O10	[M+H]+	Fraxidin-8-O-glucoside	Lignans and Coumarins	Coumarins	-	3	18617.3	9	13150.2	16473.3	13375.2	12953.1	14571.5	15766.3	16049.8	18119.9	14421.4	17188.2	19258.8	18617.3	14943.5
Wmzn002116	515.118	353.089	516.127	C25H24O12	[M-H]-	3,5-Dicaffeoylquinic acid	Phenolic acids	Phenolic acids	-	3	28977.5	26405.3	18595.1	19821.6	22468.3	21079.9	20418.3	26421.6	10640	13278.6	23780.1	17199.1	23146	28981.9	21054.6
pmb2976	755.204	447.2	756.211	C33H40O20	[M-H]-	Chrysoeriol-8-C-arabinoside-7-O-Sophoroside	Flavonoids	Flavones	-	3	16642	11905.4	30375.3	15934.6	24358.1	12856.5	21576.2	6780.01	28608.7	20544.5	16642	21309.4	13725.9	13532.3	15079.4
Lmrn003000	165.056	103.056	166.063	C9H10O3	[M-H]-	2-Hydroxy-3-phenylpropanoic acid	Phenolic acids	Phenolic acids	7326-19-4	3	29089.2	42351.7	18057.9	26729.6	13294.6	30595.2	34511.7	41570.6	24263.8	53271	52655.2	41614.8	43832.5	53327.7	69012.6
pme2559	174.041	88	175.048	C6H9NO5	[M-H]-	N-Acetyl-L-Aspartic Acid	Amino acids and derivatives	Amino acids and derivatives	997-55-7	3	49949.5	56583.5	53102.4	115293	99789.3	91629.1	97557.9	147533	107271	179636	122943	125074	178570	152844	163406
Hmbp002333	387.129	147.04	386.121	C17H22O10	[M+H]+	10-Dehydrogeniposide	Terpenoids	Sesquiterpenoids	-	3	62837.7	80528.9	71533.6	95805	56453.1	14918.1	67118.6	60892.7	58308.7	64170.2	69143.6	54171	46535.7	51224.6	57585.2
Lmgn000242	177.041	113.024	178.048	C6H10O6	[M-H]-	4,5,6-Trihydroxy-2-oxohexanoic acid	Organic acids	Organic acids	56742-44-0	3	49935.6	29538.6	52934.3	31643.4	41218.9	48522.3	34800.4	36562	48515.4	45006.8	45026.8	41975.1	33582.6	44683.6	36569.6
MWSmce284	155.066	95.0471	154.063	C8H10O3	[M+H]+	3,4-Dimethoxyphenol	Phenolic acids	Phenolic acids	2033-89-8	3	26404.8	13788.9	38770.1	39434.2	23556.1	32492.2	51582.4	26684.2	21571.7	54968	38044.2	37680.8	32694.1	55567	58807.6
pmb2601	307.1	161.1	308.09	C15H16O7	[M-H]-	7-Hydroxycoumarin-O-rhamnoside	Lignans and Coumarins	Coumarins	-	3	16349.3	10841.8	19630.5	9212.05	24627	9	12661.7	14241.2	19149.2	12345.4	10477.1	10752.5	11696.5	16107.3	8504.53
pme1439	165.055	119	164.047	C9H8O3	[M+H]+	p-Coumaric acid	Phenolic acids	Phenolic acids	501-98-4	3	139559	200433	162877	45784.4	75455.9	72330.8	96079.8	95704.4	66463.9	71944.4	79829.9	97184	84985.4	9	76684.3
Lmgp001948	198.076	142.95	197.069	C9H11NO4	[M+H]+	N-Hydroxytyrosine	Amino acids and derivatives	Amino acids and derivatives	63577-99-1	3	617611	551053	300554	341988	338515	447584	428636	424588	419753	393204	325338	412036	321579	363606	348118
pme2746	784.15	437	785.157	C27H33N9O15P2	[M-H]-	Riboflavin 5'-Adenosine Diphosphate	Nucleotides and derivatives	Nucleotides and derivatives	146-14-5	3	42119.8	57980.3	27774.6	9	9	9	22478.7	20511.1	28818.8	24840.7	37291.9	106654	15449.9	28456.7	18009.6
pmb0108	375.2	137.1	374.1	C19H18O8	[M+H]+	Feruloyl syringic acid	Phenolic acids	Phenolic acids	-	3	49210.7	69520.4	70403.9	71458.6	54878.5	64484	56439.1	50836.6	35911.2	62621.2	60351.2	52831.3	58913.2	62548.5	61163.1
Lmyp003349	617.114	153.018	616.106	C28H24O16	[M+H]+	Quercetin-3-O-(6''-O-galloyl)glucoside	Flavonoids	Flavonols	56316-75-7	3	17254.5	19315.9	40005.6	29824.3	20457.8	38702.6	35617.8	35423.7	29301.5	20383.9	33411.1	30345.3	19536.5	18192.2	32659.1
Lmjp003589	829.202	287.05	828.196	C35H40O23	[M+H]+	Kaempferol-3-O-(2''-apiosyl-4''-glucosyl-6''-malonyl)Glucoside	Flavonoids	Flavonols	-	3	81904.5	86861.9	101032	62926.6	97010.9	77644.4	67553.9	78241.9	81964	67569.4	57808.9	105820	87006.5	68083.1	82093.6
MWS5173	112.05	70.0284	111.043	C4H5N3O	[M+H]+	Isocytosine	Nucleotides and derivatives	Nucleotides and derivatives	108-53-2	3	40250	35132.4	61239.3	45560.3	59284	56026.2	50021.9	47014.4	52049.8	85821	45240.8	62811.6	58695.3	77252.5	61324.3
pmp001080	609.181	301.07	608.174	C28H32O15	[M+H]+	Diosmetin-7-O-Neohesperidoside (Neodiosmin)	Flavonoids	Flavones	38665-01-9	3	84125.7	83257.7	58147.9	66485.3	85118.3	73285.2	69526.4	68532.5	70101.6	58419.8	67562.6	79986.2	72002.8	68761.9	73602.2
HJAP011	463.11	343.08	462.116	C22H22O11	[M+H]+	Chrysoeriol-8-C-glucoside (Scoparin)	Flavonoids	Flavones	301-16-6	3	69751.4	104609	62460	96125.5	95249.5	85437.1	89214.3	113304	112502	129925	82922.7	102577	105133	116235	88664.2
Zmgp002582	757.216	433.113	756.211	C33H40O20	[M+H]+	kaempferol-3-O-β-glucopyranosyl (1 → 2)-β-galactopyranoside 7-O-α-rhamnopyranoside	Flavonoids	Flavonols	-	3	56275.9	94575.2	43245.6	42712.5	98850.5	43741.8	89271.2	121895	41091.2	50661.7	59905.9	35404.7	111519	85196.1	75287.3
MWSHY0038	583.202	275.092	582.195	C27H34O14	[M+H]+	Naringin Dihydrochalcone	Flavonoids	Chalcones	18916-17-1	3	9	9	9	15082.9	17606.7	13924.6	26596.8	12194	25986.5	18486.2	29086.1	12617.2	19889.9	17279.6	22558.9
Hmtn001288	181.051	135.045	182.059	C9H10O4	[M-H]-	Methyl 2,4-dihydroxyphenylacetate	Phenolic acids	Phenolic acids	67828-42-6	3	63211.8	49294	32117.6	40449.1	38309	53419.9	16726.8	73934.4	28674	88187.9	63277.2	39692.3	59368.3	83824.9	91888.3
pmb3000	503.12	341.1	504.127	C24H24O12	[M-H]-	Chrysoeriol-7-O-(6''-acetyl)glucoside	Flavonoids	Flavones	-	3	37219.8	26396	34894	25861	28630.3	24501.8	24988.7	31775.6	31114.2	24260.7	23457.5	25616.1	30285	32835.5	31828.9
Lmgp004959	639.192	331.082	638.185	C29H34O16	[M+H]+	Tricin-7-O-neohesperidoside	Flavonoids	Flavones	53766-40-8	3	61513.2	28917.4	33996.4	31623.9	30248.3	25744.5	33089.5	28337.7	41203	18283.7	24575.5	30167.5	31132.5	17360.2	28215.5
Hmln003405	447.057	315.01	448.064	C20H16O12	[M-H]-	Ellagic acid-4-O-rhamnoside	Tannins	Tannin	-	3	24448.8	16810.1	29889	25441.2	31233.7	28264.4	29093.3	22155.8	16828.6	22813.5	25077.2	17516.8	23885.8	20426	20851.7
Lmfn004235	359.077	161.024	360.084	C18H16O8	[M-H]-	Myricetin-3,7,3'-trimethyl ether	Flavonoids	Flavonols	-	3	5214.56	4424.92	10371.8	9	9762.69	9086.67	5970.98	7371.92	11891.7	9	10341.8	3783.02	10315.5	5221.48	3657.92
Hmmn003584	739.194	593.14	740.209	C33H40O19	[M-H]-	Luteolin-7-O-rutinoside-5-O-rhamnoside	Flavonoids	Flavones	-	3	38665.1	32009.6	42178.4	9646.1	33440.2	33643.5	24580	16113.6	18291.4	13832.9	23658.3	46457.4	20419.3	23161.4	14950.2
Lmbn001754	175.061	115.04	176.069	C7H12O5	[M-H]-	3-Isopropylmalic Acid	Organic acids	Organic acids	921-28-8	2	5.29845e+06	6.93649e+06	8.16307e+06	4.5909e+06	5.77058e+06	5.63873e+06	5.52657e+06	6.64228e+06	5.77623e+06	6.40541e+06	7.72942e+06	8.01378e+06	8.02052e+06	6.64265e+06	7.36851e+06
Zmgn001448	175.061	115.04	176.069	C7H12O5	[M-H]-	2-Propylmalic Acid	Organic acids	Organic acids	-	2	5.29845e+06	6.93649e+06	8.16307e+06	4.5909e+06	5.77058e+06	5.63873e+06	5.52657e+06	6.64228e+06	5.77623e+06	6.40541e+06	7.72942e+06	8.01378e+06	8.02052e+06	6.64265e+06	7.36851e+06
pmc0682	133.1	105.1	132.069	C8H8N2	[M+H]+	4-Aminoindole	Alkaloids	Plumerane	5192-23-4	3	51278.9	48434.6	9	9	9	9	9	9	9	96161	117569	160860	148081	170882	178316
MWSHY0104	449.108	287.062	448.101	C21H20O11	[M+H]+	Luteolin-7-O-glucoside (Cynaroside)	Flavonoids	Flavones	5373-11-5	1	7.48966e+07	7.5111e+07	9.98827e+07	1.10725e+08	1.05125e+08	105056482	7.33423e+07	102024034	1.13142e+08	118764289	7.40327e+07	7.73258e+07	8.14296e+07	7.9161e+07	8.21201e+07
pmb0464	458.1	116.3	457.143	C16H27NO14	[M+H]+	L-Aspartic acid-O-diglucoside	Amino acids and derivatives	Amino acids and derivatives	-	3	110748	93744	108942	284892	201526	245001	160102	266756	177091	384708	170520	208933	180053	191999	159164
pmp000727	288.134	177.054	287.127	C15H17N3O3	[M+H]+	Feruloylhistamine	Alkaloids	Phenolamine	94848-18-7	3	19076.2	17025.6	16352.2	9530.96	13528.4	25840.4	12926.3	22914.1	11965.4	16825.6	12895.8	15673.5	17602.8	18397.9	12024.8
MWS5209	235.164	118.087	117.079	C5H11NO2	[2M+H]+	N-Methyl-α-aminoisobutyric acid	Amino acids and derivatives	Amino acids and derivatives	2566-34-9	3	9	9	9	9	9	9	1225.58	6951.25	9199.02	4846.68	2578.44	1258.87	11877.2	3769.81	8164.92
Zmdp000441	178.053	88.04	177.046	C6H11NO3S	[M+H]+	3-(Allylsulphinyl)-L-alanine	Amino acids and derivatives	Amino acids and derivatives	17795-26-5	3	61454.9	69027	63831.3	67397.9	57618.1	51759.6	36465.2	60239.1	53755.5	52653.5	44573.5	51082.2	52645.6	66581.8	46797
Lmmn002274	521.203	359.149	522.21	C26H34O11	[M-H]-	Isolariciresinol-9'-O-glucoside	Lignans and Coumarins	Lignans	63358-12-3	3	20404.3	49102	33197.5	163056	76031.7	93531.9	39690.4	130477	63618.5	111444	56400.4	62547.5	51677.8	68957.7	81203.6
pme1002	138.091	103	137.084	C8H11NO	[M+H]+	L-Tyramine	Alkaloids	Alkaloids	51-67-2	3	34033.5	75998.9	32079.3	69277.6	24021.1	40096.7	44542.5	74786	20171.1	84694.5	28247.4	67498.1	43132.3	41645.1	68659.6
Zmdp001647	247.129	184.097	246.122	C10H18N2O5	[M+H]+	γ-Glutamyl-L-valine	Amino acids and derivatives	Amino acids and derivatives	-	3	42557.4	70572.3	191653	96054.6	70415.6	91961.5	195114	34962.7	123232	161155	124366	92558.6	118323	259500	152607
Lmbp002592	611.161	287.054	610.153	C27H30O16	[M+H]+	Kaempferol-3,7-O-diglucoside	Flavonoids	Flavonols	25615-14-9	2	208924	134554	261607	309391	277343	247074	216191	281029	224356	231103	226183	232461	172816	182616	210921
Zmlp003063	741.226	433.115	740.209	C33H40O19	[M+H]+	Luteolin-7-O-(2''-O-rhamnosyl)rutinoside	Flavonoids	Flavones	-	3	27335.4	20219.5	20307.9	21665.6	27903	28122.2	21088.7	17947.8	25265	22107.6	24144.9	25128.1	29211.6	17808.1	21808.9
pmp001244	266.13	207.06	266.124	C14H20NO4+	[M]+	Caffeoylcholine	Alkaloids	Phenolamine	87189-10-4	3	9	9	9	24164.7	21901.4	17411.7	9103.98	15611.7	10954.3	11858.6	14944	13652.9	8713.38	20577	13668.6
MWSmce017	179.03	133.026	178.027	C9H6O4	[M+H]+	Daphnetin	Lignans and Coumarins	Coumarins	486-35-1	3	9	10493.2	12100.6	10593.5	9	12953.9	30702	26150	20798.9	36642.9	28277.9	38022	51986.9	42326.6	34373.5
Wmzn000227	145.062	109.041	146.058	C6H10O4	[M-H]-	2,2-Dimethylsuccinic acid	Organic acids	Organic acids	597-43-3	3	18813.4	23255	37785	7857.37	13650.8	7965.82	5123.32	3930.37	10764.9	1712.67	4554.82	6387.2	2799.74	1679.24	1712.67
Cwjp002289	919.25	757.201	918.243	C42H46O23	[M+H]+	Luteolin-7-O-(2''''-O-rhamnosyl)sophorotrioside	Flavonoids	Flavones	-	3	15575.4	15233.1	16753.3	10389.5	11094.1	15580.2	10429.2	14003.3	24539.1	15649.9	12819.7	14764.9	8467.58	11481.4	11318.5
pme1975	103.004	59	104.06	C3H4O4	[M-H]-	Malonic acid	Organic acids	Organic acids	141-82-2	3	623867	418848	500211	369527	445393	474250	422810	353671	395021	300282	365913	216142	199605	388651	365437
Smzp002588	137.05	69.03	136.052	C8H8O2	[M+H]+	4-Hydroxyacetophenone	Phenolic acids	Phenolic acids	99-93-4	3	92121.4	95459.2	93026.3	75703.1	64849.6	56165.4	44400.5	81309.1	70708	9	9	9	112901	75774.6	96600.6
Lmdn001925	537.198	375.152	538.205	C26H34O12	[M-H]-	Olivil-4'-O-glucoside	Lignans and Coumarins	Lignans	76880-93-8	3	41913.6	29834.5	31421.6	55714.4	52259	47810.8	25971	34492.3	26698.5	17202.9	24475.5	34123.3	29523.1	38298.5	37373.6
pmn001650	1153.26	575.113	1154.27	C60H50O24	[M-H]-	Cinnamtannin B2	Tannins	Tannin	88038-12-4	1	20460.1	25351.3	15044.6	9	9	9	22171.8	16397.7	37161.3	25881.8	18485.3	11909.6	30794.7	18568	25198
Hmbp001276	169.05	65.03	168.042	C8H8O4	[M+H]+	Gallacetophenone	Phenolic acids	Phenolic acids	528-21-2	3	45638	25105.7	30356.4	25607.2	41760.3	31598.3	22618.1	32891.7	16923.7	15251.4	13204.4	15941	35248.1	31402.3	13580.4
Zmdn002353	451.126	289.073	452.132	C21H24O11	[M-H]-	Epicatechin-6-C-β-D-glucopyranoside	Flavonoids	Flavanols	-	1	1.11853e+06	1.27367e+06	1.27453e+06	1.34742e+06	1.37093e+06	1.16158e+06	939301	965209	1.01291e+06	941372	947424	933332	839307	1.07432e+06	819910
pmb2787	293.212	275.1	294.219	C18H30O3	[M-H]-	9-Oxo-10E,12Z-octadecadienoic acid	Lipids	Free fatty acids	54232-59-6	3	21161	18145.9	12383.7	8718.35	18971.2	19627.1	25338.4	19709.9	15625.4	11450.8	25495.9	26609.1	40764.1	15774.1	9067.99
Jmbn003202	235.119	59.01	236.126	C10H20O6	[M-H]-	Butyl Beta-D-Fructopyranoside	Others	Saccharides	67884-27-9	3	17224.5	14697.3	12013.5	22666.6	17805.5	20681.3	17343.8	12695.9	9356.01	11348.6	16005	12717.7	11383.5	13230.5	14672.2
mws0001	133.061	74	132.054	C4H8N2O3	[M+H]+	L-Asparagine	Amino acids and derivatives	Amino acids and derivatives	70-47-3	3	11752.9	30443.9	57203.7	58721.3	80902	11875.9	22353.8	74494.9	75453.7	61994.6	81289.8	79749.3	124556	96281.1	75118.5
Zmxp004480	625.176	301.071	624.169	C28H32O16	[M+H]+	Chrysoeriol-7-O-gentiobioside	Flavonoids	Flavones	-	3	45599.8	88346.6	50424.8	66466.5	49072.1	57697	54800.4	31653.5	26131.9	35966.6	37164.4	49009.1	58835.3	47943.4	33890.1
Zmhn002508	471.151	309.098	472.158	C21H28O12	[M-H]-	4-p-Cumaroyl-rhamnosyl-(1→6)-D-glucose	Phenolic acids	Phenolic acids	-	3	6194.12	3423.8	5523.9	9	9	9	6244.27	5546.77	9711.77	12399.6	6881.63	11704.6	18614	14362.5	15159.6
Hmgp002121	609.184	463.08	608.176	C31H28O13	[M+H]+	Hispidulin-7-O-(6''-O-p-Coumaroyl)Glucoside	Flavonoids	Flavones	-	3	28691.8	59140.2	29754.2	77055.7	24200.2	38454.4	36129.2	50129.8	84444.2	80184.2	36824.2	87990.3	141576	45691.8	48280.2
MA10107783	207.03	119.053	208.037	C10H8O5	[M-H]-	3-[(1-Carboxyvinyl)oxy]benzoic acid	Phenolic acids	Phenolic acids	16929-37-6	3	32298.5	37615	25995.4	45444.3	22742.1	36236	18811	55783.1	29803	61988.1	43211.1	45102	55783.1	60650.1	96863.3
MWSslk120	208.097	120.082	207.089	C11H13NO3	[M+H]+	N-Acetyl-DL-phenylalanine	Amino acids and derivatives	Amino acids and derivatives	2901-75-9	3	17403.6	12267.1	14240.6	25141.5	24492.1	12970.2	14333.1	19384.1	31129.2	16092	30724.1	13212.1	9	9	9
pmn001628	481.062	275	482.07	C20H18O14	[M-H]-	4,6-(S)-Hexahydroxydiphenoyl-D-glucose	Phenolic acids	Phenolic acids	23094-68-0	1	2.1245e+06	1.16661e+06	1.40673e+06	1.31854e+06	1.76416e+06	1.68799e+06	2.45471e+06	709865	2.3281e+06	2.50549e+06	2.93991e+06	2.84166e+06	3.4898e+06	3.4204e+06	2.80354e+06
pmb0592	771.234	463.2	770.227	C34H42O20	[M+H]+	Chrysoeriol-7-O-rutinoside-5-O-glucoside	Flavonoids	Flavones	-	3	4091.44	6241.39	1993.98	8278.2	5116.59	9197.38	11239.9	8211.25	1024.36	1091.51	9395.01	4078.11	8141.16	7265.13	8280.34
MWSmce521	302.174	137.061	301.168	C18H23NO3	[M+H]+	Dobutamine	Alkaloids	Phenolamine	34368-04-2	3	5112.38	9	11385.7	14625.7	14101.4	7491.17	5096.11	9	4890.31	9	9	9	9	9	9
pmp001248	428.19	369.11	428.168	C20H30NO9+	[M]+	Caffeoylcholine-4-O-glucoside	Alkaloids	Phenolamine	-	3	115900	125149	84777.1	105720	107584	70450.6	73212.9	68342.2	64446	55827.9	51896	31738.3	55329.2	59299.6	62226.1
pmb0964	366.2	204.1	365.17	C16H23N5O5	[M+H]+	Isopentenyladenine-7-N-glucoside	Nucleotides and derivatives	Nucleotides and derivatives	-	3	28612.2	123514	43328	109915	41387.1	44014.6	25588.7	58901.3	40619.8	22755	21633.5	41683.6	33409.6	43459	43239.7
MWStz073	102.055	84.0468	101.048	C4H7NO2	[M+H]+	5-Hydroxy-2-pyrrolidinone	Alkaloids	Pyrrole alkaloids	62312-55-4	3	84695.5	82881.4	64008	84399.3	71766.5	59475.6	90395.5	64722.9	68267.6	76029	67878.1	33756	69390.7	75001.2	71767.9
Lmgn000224	145.014	57.0346	146.022	C5H6O5	[M-H]-	2-Methyl-3-oxosuccinic acid	Organic acids	Organic acids	-	3	114405	101672	104977	80683.6	73468.7	38355.2	50121.4	41985.5	49670.3	38700.1	29905.2	26182.6	31127.1	34751.3	15285.8
Lmgp004167	291.086	139.04	290.079	C15H14O6	[M+H]+	3',4,4',5,7-Pentahydroxyflavan (Luteoforol)	Flavonoids	Flavanols	13392-26-2	3	666097	979191	999849	838999	1.05482e+06	1.05062e+06	800936	941229	563758	521564	832970	412774	669305	576784	720086
mws0976	243.062	153	244.07	C9H12N2O6	[M-H]-	β-Pseudouridine	Nucleotides and derivatives	Nucleotides and derivatives	1445-07-4	3	43483.2	31399.8	51227.4	38464.6	12968.2	48738.8	51561	50911.4	44146.1	15284.5	21117.4	56062.8	77295.7	36792.6	54133.4
pmn001644	519.078	300	520.085	C23H20O14	[M-H]-	Quercetin-3-O-(2''-O-acetyl)glucuronide	Flavonoids	Flavonols	-	3	11629	29928.9	19294	9666.04	7624.77	24610	28405.9	8677.13	9	8781.76	13693.6	16238.9	17176.5	33978.8	9395.87
mws0636	313.155	166	312.147	C18H20N2O3	[M+H]+	L-Phenylalanyl-L-phenylalanine	Amino acids and derivatives	Amino acids and derivatives	2577-40-4	3	12786.8	6482.74	11952.4	10928.4	4331.49	16291	10786.5	9923.39	9758.67	8738.06	12000.6	6588.58	9829.23	19588	6542.26
pmn001710	521.13	359.08	522.137	C24H26O13	[M-H]-	Rosmarinic acid-3'-O-glucoside	Phenolic acids	Phenolic acids	910028-78-3	3	39947.9	52399.1	36286.6	39850	41071.1	27177.4	16726.2	41779.1	40757.2	41112.4	31404.1	40355.5	35582.1	21741.8	27357.6
Zmyn002323	151.039	107.05	152.047	C8H8O3	[M-H]-	2-Hydroxyphenylacetic acid	Organic acids	Organic acids	614-75-5	3	9	9	9	9	9	9	11163.7	8187.31	6031.2	15681.3	49830.3	32125.5	55393.4	58518.6	46119.9
Cmzn005251	433.113	271.062	434.121	C21H22O10	[M-H]-	6-O-Caffeoylarbutin	Phenolic acids	Phenolic acids	136172-60-6	1	473105	309786	420114	381110	366926	353448	9	9	9	361265	338246	292068	302871	9	301174
MWStz152	206.082	118.069	205.074	C11H11NO3	[M+H]+	2-(Acetylamino)-3-phenyl-2-propenoic acid	Alkaloids	Alkaloids	5469-45-4	3	2144.28	4373.55	2178.52	3319.38	9	1114.94	2145.42	4254.25	9	3223.93	3293.92	8820.81	7628.63	13083.4	4299.44
MWS2056	115.075	69.0697	114.068	C6H10O2	[M+H]+	Delta-Hexalactone	Others	Lactones	823-22-3	3	474060	567749	514789	601733	627088	581559	798644	926414	967364	866050	899492	861379	861130	1.10026e+06	1.13642e+06
pmp001259	526.337	508.328	525.33	C28H47NO8	[M+H]+	5,8,11,14-Pentadecanoamide	Lipids	Free fatty acids	-	3	29000.9	30819.3	22534.1	44418.5	36618.1	22539.6	30954.4	32560.5	25800.9	21473.4	44272.3	26636.6	51647.4	33382.1	25729.1
Lmsn004334	809.121	300.999	810.128	C37H30O21	[M-H]-	1-O-Feruloyl-3-O-galloyl-4,6-(S)-HHDP-β-D-glucose	Phenolic acids	Phenolic acids	-	3	82697.1	75263.6	108015	34150.4	61312.2	88966.9	59776.9	34055.8	31287.8	38331.4	31363.1	37845.8	35013.9	36959.6	34038.8
Zmjn001813	159.066	97.0649	160.074	C7H12O4	[M-H]-	Pimelic acid	Organic acids	Organic acids	111-16-0	3	2760.76	10240.6	10167.6	5341.34	10964.8	7458.43	17617.9	8203.49	17125.6	19140.6	22359	27981.7	36794.3	42671.7	28636
mad2394	501.104	337.054	502.111	C24H22O12	[M-H]-	Sinapoyl-p-coumaroyltartaric acid	Phenolic acids	Phenolic acids	-	3	444791	326986	458250	76657.3	298760	63575.2	332344	54431.1	301222	91567.8	97101.4	226865	49537.2	89309.7	43583.4
MWSslk160	633.074	301.001	634.081	C27H22O18	[M-H]-	Corilagin	Tannins	Tannin	23094-69-1	3	357696	547537	287841	611099	689059	894743	878907	246718	732160	824586	829535	667874	692828	890811	784806
Lmsp004632	287.055	269.042	286.048	C15H10O6	[M+H]+	Scutellarein (5,6,7,4'-Tetrahydroxyflavone)	Flavonoids	Flavones	529-53-3	3	9	9	9	9	9	9	64935.8	37856	67192.4	79174	42320.8	86716.6	75103.3	139562	88554.8
mws0341	131.071	85	132.079	C6H12O3	[M-H]-	2-Hydroxyisocaproic acid	Organic acids	Organic acids	20312-37-2	3	25478	23475.9	31022.5	35820.4	30308.2	35099	33069.4	15192.7	24960.7	34522.2	16527.6	22191.7	35534.8	37863.4	35128.2
pme2292	89.1073	72.0808	88.1	C4H12N2	[M+H]+	Putrescine	Alkaloids	Alkaloids	110-60-1	3	250524	314863	255989	287165	410981	445458	207790	407334	535270	581371	678821	578141	700274	757434	776473
MWSmce264	153.06	123.049	154.063	C8H10O3	[M-H]-	Hydroxytyrosol	Phenolic acids	Phenolic acids	10597-60-1	3	9	9	9	9	9	9	9	9	9	9	9	9	30878.1	38102.1	45812.5
pmp001267	320.295	302.285	319.288	C21H37NO	[M+H]+	2-(Dodecylamino)-3-phenyl-1-propanol	Others	Alcohol compounds	-	3	7263.11	8346.7	6084.01	3621.62	3598.99	5770.89	6556.88	4731.04	3739.78	8896.96	3468.83	7206.32	8939.3	3794.19	10970.8
mws2212	179.035	135.046	180.042	C9H8O4	[M-H]-	Caffeic acid	Phenolic acids	Phenolic acids	331-39-5	3	22439.9	12862.3	23090.1	11477.7	29245.4	9	17599.6	15013.6	32752.1	25116.1	19637.1	37523.7	20209	23080.1	18227.7
MWSmce025	369.086	207.032	370.09	C16H18O10	[M-H]-	Fraxetin-8-O-glucoside (Fraxin)	Lignans and Coumarins	Coumarins	524-30-1	3	12528.3	8906.86	11899	17543.9	5850.7	12718.9	5639.01	16153.2	7472.49	4299.93	6267.51	20415.5	3240.09	10282.9	9361.67
Lmhp002031	245.18	86.097	244.179	C12H24N2O3	[M+H]+	L-Leucyl-L-Leucine	Amino acids and derivatives	Amino acids and derivatives	3303-31-9	3	95660.7	38166.6	117693	9	9	9	112526	84191.5	86969.9	69145.1	135716	138679	173364	203833	88246
MWSmce221	193.046	91.0528	192.042	C10H8O4	[M+H]+	5,7-Dihydroxy-4-methylcoumarin	Lignans and Coumarins	Coumarins	2107-76-8	3	107189	127789	78321.6	127088	94375.2	142463	161775	147004	97229	242688	380468	368092	9	223267	369664
Hmbp003234	255.086	163.03	254.079	C12H14O6	[M+H]+	1-O-Caffeoylglycerol	Phenolic acids	Phenolic acids	-	3	9	15835	7857.23	16376.5	20657.2	32177.1	7114.09	18793.8	7599.8	9883.7	17794.2	18300.6	21612.1	11258.5	8619.46
MWStz255	245.128	120.083	244.121	C14H16N2O2	[M+H]+	Cyclo(Pro-Phe)	Amino acids and derivatives	Amino acids and derivatives	3705-26-8	3	9	9	9	625.732	1315.94	2268.53	9	9	9	2047.09	2837.66	3143.14	4629.08	4521.01	6258.57
MWStz205	245.129	120.084	244.121	C14H16N2O2	[M+H]+	Cyclo(D-Phe-L-Pro)	Amino acids and derivatives	Amino acids and derivatives	26488-24-4	3	9	9	9	625.732	1315.94	2268.53	9	9	9	2047.09	2837.66	3143.14	4629.08	4521.01	6258.57
Lmhp003162	787.229	625.169	786.222	C34H42O21	[M+H]+	Chrysoeriol-6,8-di-C-glucoside-4'-O-glucoside	Flavonoids	Flavones	-	3	33249.5	31971.9	26732.7	44645.8	28572.8	23837.3	7321.25	34605.8	22041.3	9	9	9	11237.8	9	13577.7
Rfmb056	591.208	387.144	592.216	C29H36O13	[M-H]-	Medioresinol-4'-O-(6'''-acetyl)glucoside	Lignans and Coumarins	Lignans	-	3	9	9	9	9	9	9	9390.31	7091.55	8319.01	18176.2	9015.88	18600	5693.41	12780.7	18110.2
Lmsn001477	633.073	300.997	634.081	C27H22O18	[M-H]-	1-O-Galloyl-4,6-(S)-HHDP-β-D-glucose	Phenolic acids	Phenolic acids	-	2	67763.7	46298	87777.1	43434.8	56277	32953.7	39622.9	57594.6	38751	9	9	9	9	9	9
mws0005	161.107	144	160.1	C10H12N2	[M+H]+	Tryptamine	Alkaloids	Plumerane	61-54-1	3	210388	139879	192741	257883	107975	287192	223625	323758	268391	129643	285453	239652	232713	207887	239809
pmb0819	157	130	156.069	C10H8N2	[M+H]+	3-Indoleacetonitrile	Alkaloids	Plumerane	771-51-7	3	2528.03	2106.1	4139	6224.06	5747.97	13026	16150.5	10008.8	11004.3	20282.7	16981.6	19663.1	21754.8	21462.7	27266.6
pme3968	166.072	149.05	165.065	C6H7N5O	[M+H]+	7-Methylguanine	Nucleotides and derivatives	Nucleotides and derivatives	578-76-7	3	362066	439662	424293	408481	468526	431295	469730	469429	511803	456448	488632	481466	586039	521864	506357
Lmhp010334	517.337	263.237	516.33	C27H48O9	[M+H]+	2-Linoleoylglycerol-1-O-glucoside	Lipids	Glycerol ester	-	1	13402.1	11001.2	38219.6	9724.8	11748.9	11985.9	30665.6	29202.1	27545.6	20989.4	25660.8	19964.6	28693.2	14079	27072.4
Lmsn004534	613.12	169.014	614.127	C29H26O15	[M-H]-	1,2-Di-O-galloyl-6-O-Cinnamoyl-β-D-glucose	Phenolic acids	Phenolic acids	-	3	86116.3	107910	123635	28698.2	90915.1	123661	66362.9	33078.2	78232.8	45927.9	80065.1	57391.7	9	9	9
Lmqn000351	325.114	59.0139	326.121	C12H22O10	[M-H]-	Rutinose	Others	Saccharides	90-74-4	3	30011.3	17732.3	11083.3	14675.2	23805.5	8916.46	27551.1	10101.4	10584.3	26979	21433.1	16017.3	23496.5	14028.4	12745.3
Hmlp003185	681.166	287.055	680.159	C30H32O18	[M+H]+	Luteolin-7-O-(6''-malonyl)glucoside-5-O-rhamnoside	Flavonoids	Flavones	-	3	18131.7	7587.69	10943.7	5192.47	9	20467.8	5121.14	11294.2	12578.7	10276.5	9	3887.88	9830.79	5989.48	8994.88
Lmmp003306	567.13	303.05	566.127	C25H26O15	[M+H]+	Quercetin-3-O-xylosyl(1→2)arabinoside	Flavonoids	Flavonols	-	3	9	9	9	10118.9	9	19428.9	10161.7	9	12244.3	9	7192.26	18410.4	9253.52	18019.9	17002
Xmbp001692	171.028	81.0332	170.022	C7H6O5	[M+H]+	2,4,6-Trihydroxybenzoic acid	Phenolic acids	Phenolic acids	83-30-7	1	2.66822e+06	5.23593e+06	4.41354e+06	2.56929e+06	1.15667e+06	2.55342e+06	2.13533e+06	2.52354e+06	2.51427e+06	1.93529e+06	2.02554e+06	2.04476e+06	2.15859e+06	1.67559e+06	671983
Lmyp003599	601.119	287.056	600.112	C28H24O15	[M+H]+	Kaempferol-3-O-(6''-galloyl)glucoside	Flavonoids	Flavonols	56317-05-6	1	30110.7	35488.3	28746.6	30521	10642.7	33694.4	36822.1	22292.2	34778.7	15328.6	14165.7	10922.7	38322.2	15989.2	23284.1
mws0470	117.019	73	118.027	C4H6O4	[M-H]-	Methylmalonic acid	Organic acids	Organic acids	516-05-2	1	4.16427e+07	2.7672e+07	2.53215e+07	4.40979e+07	5.72978e+07	3.42695e+07	8.71293e+07	2.873e+07	6.7042e+07	8.43889e+07	4.02439e+07	3.30743e+07	4.73776e+07	1.07945e+08	9.86277e+07
Lmfn001584	497.094	169.014	498.101	C21H22O14	[M-H]-	Methyl 4,6-di-O-galloyl-D-glucoside	Phenolic acids	Phenolic acids	-	3	14510	12274.8	13581	9	9	9	11495.8	9	32079.2	9	9	9	26757.2	13620.1	18338.7
pmf0319	195.066	137	196.074	C10H12O4	[M-H]-	Acetosyringone	Others	Ketone compounds	2478-38-8	3	9	9	9	10567	3798.57	8233.98	11359.6	9087.12	12825.3	10447.3	10568.8	11541.2	17383.3	15752.7	5966.98
Lmbn002648	163.04	119.05	164.047	C9H8O3	[M-H]-	α-Hydroxycinnamic Acid	Phenolic acids	Phenolic acids	5801-57-0	1	388909	237903	311714	164198	238855	264726	277899	247866	201176	211062	196307	213431	293539	172955	139387
pmb0962	235.1	118.3	234.158	C10H22N2O4	[M+H]+	L-Lysine-Butanoic Acid	Amino acids and derivatives	Amino acids and derivatives	80407-71-2	3	9	9	9	1752.86	10745.4	14300.9	12675.6	7719.19	8992.71	40350.5	14880.2	18107.6	24509.4	29920.3	25616.6
Lmsn003364	785.084	300.997	786.092	C34H26O22	[M-H]-	1,3-Di-O-galloyl-4,6-(S)-HHDP-β-D-glucose	Tannins	Tannin	87687-52-3	3	22943	13584.1	24294.1	17549.1	19574.5	27669.2	43238.4	22291.3	21571.9	37309.7	26989.6	31316.6	55039.6	53373.6	36631.6
Wmhn001788	785.083	300.998	786.083	C34H26O22	[M-H]-	Digalloyl-HHDP-glucose	Tannins	Tannin	-	3	22943	13584.1	24294.1	17549.1	19574.5	27669.2	43238.4	22291.3	21571.9	37309.7	26989.6	31316.6	55039.6	53373.6	36631.6
Lmsn002071	785.084	300.998	786.092	C34H26O22	[M-H]-	Tellimagrandin I	Tannins	Tannin	79786-08-6	3	22943	13584.1	24294.1	17549.1	19574.5	27669.2	43238.4	22291.3	21571.9	37309.7	26989.6	31316.6	55039.6	53373.6	36631.6
Lmwp003442	449.108	287.055	448.101	C21H20O11	[M+H]+	Amoenin	Flavonoids	Flavonols	-	2	264547	369428	206558	305701	189715	295771	263424	228007	273206	251040	216485	268361	167348	264381	348618
Hmmp002169	903.249	741.2	902.241	C39H50O24	[M+H]+	Luteolin-5,7-di-O-rutinoside	Flavonoids	Flavones	-	3	17230.3	16389.5	14195.7	10747.5	12434.3	14442.7	2844.43	12351.1	16153.8	15584.3	19164.3	15405	15433.8	10411.7	6730.84
MWSmce712	165.09	91.0536	164.084	C10H12O2	[M+H]+	Ethyl phenylacetate	Phenolic acids	Phenolic acids	101-97-3	3	9	9	9	19976.1	28643.3	51063	108533	81536.3	32883.5	88522.9	57231.3	206577	64107.8	77534	127299
Lmhp008440	438.262	297.242	437.254	C20H40NO7P	[M+H]+	LysoPE 15:1	Lipids	LPE	-	3	11007	10139.6	3205.64	9	9	9	5652.79	10790.4	12730.7	11427.7	16128.1	15680.8	24930.6	21762.7	18691.7
Hmpp103270	465.102	289.07	464.096	C21H20O12	[M+H]+	Eriodictyol-7-O-glucoronide	Flavonoids	Flavanones	133360-47-1	3	15878.7	9	11640.8	26537.7	19160.4	13981.4	10701.4	19104.4	10804.3	20383.9	9	10386.2	15923.5	9	15732.4
Zmjp004610	537.16	375.108	536.153	C25H28O13	[M+H]+	5,4'-Dihydroxy-3,6,7,3'-tetramethoxyflavone-4'-O-glucoside	Flavonoids	Flavones	23279-19-8	3	31947.8	37925.3	32052.8	45305.7	32909.1	42086.9	45777.7	31130.7	42457.5	40280.8	27037.7	57684.8	32503.7	22672.4	42031.1
Hmhn000927	287.077	125.02	288.084	C12H16O8	[M-H]-	Phloroglucinol-1-O-β-D-glucopyranoside	Phenolic acids	Phenolic acids	-	3	180840	187739	197853	218474	100136	166595	171853	171352	161062	144268	86187.2	145860	140878	155360	151706
pme2060	204.251	136	203.117	C10H13N5	[M+H]+	N6-Isopentenyladenine	Nucleotides and derivatives	Nucleotides and derivatives	2365-40-4	3	2998.49	22659.1	6552.24	6135.13	5723.72	7983.98	6914.49	3803.8	10840.7	7037.38	2969.74	3757.75	2061.88	4770.72	9
Zmdn003480	537.198	375.152	538.205	C26H34O12	[M-H]-	Cycloolivil-6-O-glucoside	Lignans and Coumarins	Lignans	-	3	27010.6	32260.8	36241.9	15693.9	15100.9	21761.8	27689.8	9	17784.8	20423.9	10402.6	9	15802.3	11861.3	17200
mws0853	209.082	179	210.089	C11H14O4	[M-H]-	Sinapyl alcohol	Phenolic acids	Phenolic acids	537-33-7	3	3857.83	2347.74	1541.61	10018.3	2331.9	1560.51	4659.15	3850.58	3883.4	3096.18	4573.57	7000.28	12273.7	3812.07	1546.49
mws4175	175.025	85.0288	176.032	C6H8O6	[M-H]-	D-Glucurono-6,3-lactone	Others	Saccharides	32449-92-6	3	45033.4	32351	57153.1	16928.6	44801.3	34679.1	43600.6	45709.9	33765.6	39087.4	52593.1	34778.3	9	9	9
Zmhn002236	469.082	241.003	470.089	C20H22O11S	[M-H]-	Resveratrol-3-O-(6''-sulfonyl)glucoside	Others	Stilbene	-	3	51082.4	15792.3	36482.1	9	9	9	9	9	9	19720.4	35554.6	29502.3	15678.6	31119.6	31367
MWSmce658	193.049	153.019	192.042	C10H8O4	[M+H]+	Noreugenin; 5,7-Dihydroxy-2-Methylchromone	Others	Chromone	1013-69-0	3	9	9	9	854.984	1140.19	564.536	3128.67	854.845	567.798	9	9	9	3943.94	5995.64	2002.6
Lmgn000219	101.024	55.0184	102.032	C4H6O3	[M-H]-	Succinic semialdehyde	Organic acids	Organic acids	692-29-5	3	10832.8	32474.2	24244.2	32788.9	30719	38854.9	23681.5	20003.1	24290.9	30973.5	20697.8	10899.9	12315.1	9234.31	18220.9
pmn001375	535.182	373.129	536.189	C26H32O12	[M-H]-	1-Hydroxypinoresinol-1-O-Glucoside	Lignans and Coumarins	Lignans	81495-71-8	3	9	9	9	27333.5	21782.2	20892.2	21079.8	23830.6	15423.8	28734.6	31614.8	29027.7	27781.2	29438.2	31182.2
Li512113	451.088	391.037	452.096	C20H20O12	[M-H]-	Maleoyl-caffeoylquinic acid	Phenolic acids	Phenolic acids	-	3	136913	93575.1	74466.5	89725.1	92373	56519	60273.8	68170.3	46032.9	43120.1	39038	47937.7	46050.1	40966.1	40789.9
MWSmce183	151.044	77.0421	152.047	C8H8O3	[M-H]-	D-Mandelic acid	Organic acids	Organic acids	611-71-2	3	7248.71	5930.8	7916.09	10526.3	8541.07	2662.99	1329.63	3956.83	3947.63	3926.42	6661.98	3351.69	3999.18	5294.62	3320.23
MWSmce668	505.994	158.926	506.996	C10H16N5O13P3	[M-H]-	ATP; Adenosine 5'-Triphosphate	Nucleotides and derivatives	Nucleotides and derivatives	56-65-5	3	25420.2	21210.4	48009	61643	75820.8	37201.5	61096.2	86420.2	92879.4	145414	90229.3	72016.1	85747.1	87624.2	83331.9
mws0043	403.139	373.096	402.132	C21H22O8	[M+H]+	Nobiletin (5,6,7,8,3',4'-Hexamethoxyflavone)	Flavonoids	Flavones	478-01-3	3	2154.24	5139.01	3789.76	3872.5	2874.53	5554.65	9	9	9	7963.12	1446.62	1979.95	2127.88	3658.51	2122.31
Lmmp010562	391.284	149.023	390.277	C24H38O4	[M+H]+	Diisooctyl Phthalate	Phenolic acids	Phenolic acids	27554-26-3	1	3.07747e+06	2.57194e+06	2.48573e+06	2.54152e+06	2.20159e+06	2.22104e+06	889150	2.25383e+06	2.37266e+06	2.62918e+06	2.71343e+06	2.51635e+06	9	9	9
Lmwp011196	391.284	149.023	390.277	C24H38O4	[M+H]+	Bis(2-ethylhexyl)phthalate	Phenolic acids	Phenolic acids	117-81-7	1	3.07747e+06	2.57194e+06	2.48573e+06	2.54152e+06	2.20159e+06	2.22104e+06	889150	2.25383e+06	2.37266e+06	2.62918e+06	2.71343e+06	2.51635e+06	9	9	9
MWS0274	165.056	119.05	166.063	C9H10O3	[M-H]-	DL-3-Phenyllactic acid	Organic acids	Organic acids	828-01-3	3	28637	24372.4	37214.6	40069.4	26547.1	37812.6	42537.6	48837.6	34712.4	58356.3	54350.1	57541.8	60501.6	62500.1	79550.1
MWSslk135	193.051	147.045	192.042	C10H8O4	[M+H]+	7,8-Dihydroxy-4-methylcoumarin	Lignans and Coumarins	Coumarins	2107-77-9	3	19626.6	14675.2	17961	9	9	9	39829.4	32736.9	20009.2	9	9	9	60490.4	57863.4	25968.8
MWS1848	135.045	92.0274	136.052	C8H8O2	[M-H]-	Phenyl acetate	Phenolic acids	Phenolic acids	122-79-2	3	9	14270.1	6343.9	11040.1	7877.44	9	21313.7	14983.8	18019.5	9	9	9	11003.3	8699.22	20522.9
MWS0994	351.079	164.034	352.087	C10H16N4O10	[M-H]-	N-Carbamoyl-L-aspartate	Amino acids and derivatives	Amino acids and derivatives	13184-27-5	3	7346.49	4629.08	9026.57	2674.71	4197.15	4054.03	10490.3	9460.2	6913.28	6830	12499.9	8412.45	4701.42	2534.53	7869.29
Zmpp002571	303.052	257.046	302.043	C15H10O7	[M+H]+	Robinetin	Flavonoids	Flavonols	490-31-3	2	9	9	9	80455.6	56419.9	40994.4	53547.6	37615.2	65292.6	36920.1	34977.8	40799	57132.2	29371.7	26487
pme3388	189.135	144	188.127	C7H16N4O2	[M+H]+	Homoarginine	Amino acids and derivatives	Amino acids and derivatives	156-86-5	3	132623	120797	707955	65130.8	124071	156651	171935	165004	79306.1	76208	129992	180069	75707.4	364887	142457
